# Supplementary material for: Gut Microbial Dynamics during Conventionalization of Germfree Chicken
Source: mSphere. 2019 Mar 27;4(2):e00035-19. doi: 10.1128/mSphere.00035-19 (PMC6437271; doi:10.1128/mSphere.00035-19)
Supplement: TABLE S1 [file mSphere.00035-19-st001.xlsx]

## Sheet: Sheet3
Supplementary Table 1: The overall statistics of data generationfor each chicken sample in the current study.
Sample ID	Data generated (Gb)	Total Raw Reads Generated	Total reads after host reads removal and trimming
1A	1.949	3686548	3646766
1B	5.6	9256738	9252086
1C	3	5488740	5431074
1D	6	10466682	10202256
1E	1.192	2295740	2288280
1F	2	3744208	3461318
1H	2.4	4046318	4037782
2I	5.8	9705922	9700824
2J	5	8243298	8236486
2K	1.456	2788446	2753646
2L	5.5	9750812	9675484
2M	2.4	4588298	4493404
2N	1.38	2566424	2504092
2O	1.846	3493160	3425448
2P	2.4	4036292	4024854
2Q	5.4	8942834	8897886
Inoculum	3	5571914	2281772
