# Supplementary material for: Gut Microbial Dynamics during Conventionalization of Germfree Chicken
Source: mSphere. 2019 Mar 27;4(2):e00035-19. doi: 10.1128/mSphere.00035-19 (PMC6437271; doi:10.1128/mSphere.00035-19)
Supplement: TABLE S2 [file mSphere.00035-19-st002.xlsx]

## Sheet: Sheet1
Supplementary Table 2: Taxonomically assigned reads at phylum level in different chicken samples.
Phylum	Inoculum	1A	1B	1C	1D	1E	1F	1H	2I	2J	2K	2L	2M	2N	2O	2P	2Q
Bacteroidetes	563613	1139389	2616121	1478412	1753922	694825	554526	1320651	2482416	2313582	447480	2076491	991285	438803	726514	1609031	2574973
Firmicutes	177551	258986	682787	1044089	2291788	416584	741305	520736	2258935	1554001	718743	2213104	860686	604641	858135	608344	1687034
Proteobacteria	66716	259387	570397	154849	425019	74431	217658	112023	192631	296086	106898	385151	227030	105572	140062	80559	271227
Spirochaetes	18277	22430	200234	26732	29433	21323	18240	157450	71528	120201	27112	102172	77415	45191	125417	18659	150587
Actinobacteria	17166	30117	67771	435376	352720	56365	69022	83414	439919	287649	120948	467511	142812	58386	59459	248794	354228
Deferribacteres	4217	2814	11482	1701	10618	1395	6662	3039	3553	6678	1841	6099	6807	5331	3701	1288	3942
Verrucomicrobia	3896	2916	9558	3650	7300	1885	3687	4900	7902	8578	2089	8117	4257	2286	2863	3935	8536
Fusobacteria	3475	5524	17568	12068	25250	4588	10142	9079	23947	20717	8635	27601	12385	7652	12593	8141	21553
Cyanobacteria	2944	5771	17648	6535	16451	2650	7868	5208	12932	13112	4611	15384	10168	4785	6011	5047	11750
Chlorobi	2314	3564	10266	3752	6871	1908	3001	4625	7633	8535	2045	8775	4308	2430	2926	3883	7771
Synergistetes	1792	2370	7736	3970	7452	1634	2914	3961	8982	8642	3055	10818	4727	2862	4043	3403	8358
Thermotogae	1642	1986	8127	3575	8848	1635	3570	3768	7265	7513	2654	9047	4595	2701	3592	2765	6887
Chloroflexi	1552	2703	7527	4994	11116	1715	4636	3924	10180	8833	2891	10125	5325	2943	3891	3370	8907
Lentisphaerae	1172	997	3665	1266	2582	613	1393	1665	2673	3539	841	3175	1888	1033	1029	1162	2813
Fibrobacteres	1120	1884	6058	2138	3865	1392	1804	3428	5504	4992	1475	5481	2855	1455	2050	2406	5583
Tenericutes	1039	1404	2720	2441	5396	639	2933	1380	2807	2807	1443	4736	2145	1428	1581	1199	2364
Unclassified Bacteria	995	1084	2339	2957	3017	295	6038	956	3073	1929	509	1458	1393	542	1052	1065	2554
Elusimicrobia	914	658	3048	653	2088	317	1164	2956	1222	3206	3176	12112	3991	3937	945	419	4799
Acidobacteria	910	1438	4475	2071	3751	793	1536	2256	4049	4086	1207	4736	2338	1242	1697	1740	4204
Deinococcus Thermus	847	1271	3980	1852	3951	844	1718	1921	3652	4186	1188	4141	2374	1234	1471	1451	4035
Planctomycetes	722	806	3031	1023	2071	502	933	1377	1906	2597	585	2493	1251	752	845	929	2457
Aquificae	677	924	3371	1831	3406	584	1537	1601	3000	2766	1199	3664	2241	1362	1977	1161	2736
Dictyoglomi	298	412	1406	774	1927	337	689	734	1642	1534	574	1860	840	562	764	662	1391
Chlamydiae	264	363	1189	430	1026	250	546	638	751	988	353	1086	660	385	475	344	834
Nitrospirae	230	243	954	331	965	164	443	461	860	814	329	1131	673	288	397	379	764
Chrysiogenetes	178	218	831	193	673	109	318	280	397	924	173	687	473	215	316	273	520
Gemmatimonadetes	95	91	475	134	278	86	144	247	250	372	102	355	216	135	155	200	359
Candidatus_Poribacteria	25	21	127	33	110	10	34	28	32	51	19	50	39	20	16	22	37
