# Supplementary material for: Gut Microbial Dynamics during Conventionalization of Germfree Chicken
Source: mSphere. 2019 Mar 27;4(2):e00035-19. doi: 10.1128/mSphere.00035-19 (PMC6437271; doi:10.1128/mSphere.00035-19)
Supplement: TABLE S3 [file mSphere.00035-19-st003.xlsx]

## Sheet: Sheet1
Supplementary Table 3: The percentage abundance of different genera within the inoculum, 9 day and 18 day samples.
Genus	Inoculum	9 Day	SD	SE	18 Day	SD	SE	pvalue
Bacteroides	47.78	36.9857	7.58822	2.86808	30.6033	6.36623	2.12208	0.0884485
Clostridium	5.23	7.49286	3.04907	1.15244	9.96222	2.30298	0.767658	0.0855259
Prevotella	7.12	8.42714	5.23895	1.98014	7.91444	3.0749	1.02497	0.809593
Ruminococcus	1.61	4.24143	2.93025	1.10753	3.33111	1.20256	0.400855	0.409125
Eubacterium	1.3	2.40143	1.20124	0.454027	2.99556	0.694228	0.231409	0.232859
Parabacteroides	3.68	2.06143	0.768926	0.290627	1.98556	0.427788	0.142596	0.804977
Lactobacillus	0.34	1.11143	0.947372	0.358073	1.86333	0.804596	0.268199	0.107898
Collinsella	0.26	0.998571	0.752406	0.284383	1.66667	0.656715	0.218905	0.0788357
Blautia	0.31	1.23286	0.749482	0.283278	1.75333	0.495076	0.165025	0.116386
Treponema	0.98	1.41143	1.92291	0.726791	1.17	0.581163	0.193721	0.724723
Bifidobacterium	0.29	1.38714	2.12883	0.804623	1.12444	0.534816	0.178272	0.724785
Atopobium	0.25	0.832857	0.632448	0.239043	1.35667	0.424971	0.141657	0.0672891
Faecalibacterium	1.23	0.791429	0.386972	0.146262	0.981111	0.281888	0.0939628	0.274621
Selenomonas	0.16	0.51	0.372603	0.140831	1.32667	0.656944	0.218981	0.0109942
Olsenella	0.16	0.531429	0.406014	0.153459	0.867778	0.279722	0.0932407	0.0695711
Bacillus	0.63	0.697143	0.188478	0.0712378	0.891111	0.189304	0.0631014	0.0610168
Mitsuokella	0.08	0.394286	0.32603	0.123228	1.10444	0.582154	0.194051	0.0120827
Acidaminococcus	0.61	0.587143	0.142562	0.0538832	0.811111	0.279215	0.0930717	0.0746916
Brachyspira	0.6	0.527143	0.184997	0.0699222	1.05444	1.31145	0.43715	0.312547
Desulfovibrio	1.38	0.731429	0.294812	0.111429	0.565556	0.100513	0.0335042	0.134865
Subdoligranulum	0.42	0.561429	0.245793	0.0929011	0.644444	0.166141	0.0553803	0.43315
Streptococcus	0.31	0.464286	0.17482	0.0660756	0.678889	0.150702	0.050234	0.019514
Butyrivibrio	0.3	0.505714	0.228536	0.0863784	0.606667	0.14586	0.0486198	0.29932
unclassified_derived_from_Lachnospiraceae	0.22	0.47	0.243311	0.0919627	0.608889	0.161047	0.0536823	0.190829
unclassified_derived_from_Ruminococcaceae	0.84	0.444286	0.126867	0.0479512	0.482222	0.074963	0.0249877	0.466427
Dorea	0.18	0.448571	0.254456	0.0961752	0.514444	0.145096	0.0483653	0.52285
Veillonella	0.18	0.332857	0.177174	0.0669653	0.654444	0.28351	0.0945032	0.0202291
unclassified_derived_from_Erysipelotrichaceae	0.32	0.447143	0.217847	0.0823383	0.477778	0.109861	0.0366203	0.718124
Eggerthella	0.2	0.332857	0.191199	0.0722665	0.494444	0.143362	0.0477875	0.0732389
Roseburia	0.21	0.378571	0.200369	0.0757323	0.514444	0.144664	0.0482215	0.136716
