# Supplementary material for: Gut Microbial Dynamics during Conventionalization of Germfree Chicken
Source: mSphere. 2019 Mar 27;4(2):e00035-19. doi: 10.1128/mSphere.00035-19 (PMC6437271; doi:10.1128/mSphere.00035-19)
Supplement: TABLE S4 [file mSphere.00035-19-st004.xlsx]

## Sheet: Sheet1
Supplementary Table 4: The overall functional annotaion at subsystem level using mgRAST server version 4.0.3.
level1	level2	level3 (Similar to KEGG pathway)	actual function assignment	1A	1B	1C	1D	1E	1F	1H	2I	2J	2K	2L	2M	2N	2O	2P	2Q	Inoculum
Fatty Acids, Lipids, and Isoprenoids	Fatty acids	Fatty_Acid_Biosynthesis_FASII	(3R)-hydroxymyristoyl-[acyl carrier protein] dehydratase (EC 4.2.1.-)	15	35	21	22	2	5	12	27	36	7	24	18	6	13	20	42	11
Amino Acids and Derivatives	Branched-chain amino acids	Branched-Chain_Amino_Acid_Biosynthesis	(R)-citramalate synthase (EC 2.3.1.182)	4	17	8	13	3	4	9	17	24	5	19	15	2	8	14	20	6
Carbohydrates	Central carbohydrate metabolism	Glycolate,_glyoxylate_interconversions	(S)-2-hydroxy-acid oxidase (EC 1.1.3.15)	1	1	1	2	0	1	0	0	4	0	3	2	1	1	0	1	0
Carbohydrates	Sugar alcohols	Glycerol_fermenation_to_1,3-propanediol	1,3-propanediol dehydrogenase (EC 1.1.1.202)	1	2	0	0	0	1	0	0	0	1	2	1	1	0	0	1	0
Carbohydrates	Polysaccharides	Glycogen_metabolism	1,4-alpha-glucan (glycogen) branching enzyme, GH-13-type (EC 2.4.1.18)	12	46	25	37	8	20	14	44	48	19	37	24	14	12	26	49	15
Carbohydrates	Polysaccharides	Cellulosome	1,4-alpha-glucan branching enzyme (EC 2.4.1.18)	1	3	0	2	0	0	0	2	0	0	4	1	0	0	0	0	1
Cofactors, Vitamins, Prosthetic Groups, Pigments	Quinone cofactors	Menaquinone_and_Phylloquinone_Biosynthesis	1,4-dihydroxy-2-naphthoate octaprenyltransferase (EC 2.5.1.-)	1	25	10	5	4	5	3	23	15	3	19	11	8	8	4	22	7
Fatty Acids, Lipids, and Isoprenoids	Phospholipids	Glycerolipid_and_Glycerophospholipid_Metabolism_in_Bacteria	1-acyl-sn-glycerol-3-phosphate acyltransferase (EC 2.3.1.51)	5	15	5	5	2	1	1	13	10	2	8	3	1	4	1	5	2
Miscellaneous	Plant-Prokaryote DOE project	Experimental-COG2515	1-aminocyclopropane-1-carboxylate deaminase (EC 3.5.99.7)	0	0	0	0	0	0	0	0	0	0	1	0	0	0	0	0	0
Clustering-based subsystems	Isoprenoid/cell wall biosynthesis: PREDICTED UNDECAPRENYL DIPHOSPHATE PHOSPHATASE	CBSS-83331.1.peg.3039	1-deoxy-D-xylulose 5-phosphate reductoisomerase (EC 1.1.1.267)	10	43	13	29	6	12	21	42	50	14	41	17	8	13	16	46	12
Fatty Acids, Lipids, and Isoprenoids	Isoprenoids	Isoprenoid_Biosynthesis	1-deoxy-D-xylulose 5-phosphate synthase (EC 2.2.1.7)	20	58	34	71	16	25	32	59	67	13	58	48	19	29	27	74	16
Miscellaneous	Plant-Prokaryote DOE project	COG1836	1-hydroxy-2-methyl-2-(E)-butenyl 4-diphosphate synthase (EC 1.17.7.1)	15	44	24	51	12	16	22	51	76	9	57	38	15	16	32	55	22
Carbohydrates	NULL	Sugar_utilization_in_Thermotogales	1-phosphofructokinase (EC 2.7.1.56)	0	3	8	8	0	4	3	10	6	7	9	7	2	2	2	11	0
Virulence, Disease and Defense	Adhesion	Mediator_of_hyperadherence_YidE_in_Enterobacteria_and_its_conserved_region	16 kDa heat shock protein A	1	0	0	1	0	0	0	0	0	0	0	0	0	0	0	0	0
Protein Metabolism	Protein biosynthesis	Ribosome_biogenesis_bacterial	16S rRNA processing protein RimM	2	1	1	4	0	0	1	1	4	1	0	3	0	1	2	3	3
Nucleosides and Nucleotides	Purines	Purine_conversions	2',3'-cyclic-nucleotide 2'-phosphodiesterase (EC 3.1.4.16)	12	33	10	24	5	2	18	34	48	6	18	28	7	6	13	26	17
RNA Metabolism	RNA processing and modification	RNA_processing_orphans	2'-5' RNA ligase	0	0	1	0	0	0	0	4	0	0	0	0	0	0	0	0	0
Amino Acids and Derivatives	Lysine, threonine, methionine, and cysteine	Lysine_Biosynthesis_DAP_Pathway	2,3,4,5-tetrahydropyridine-2,6-dicarboxylate N-acetyltransferase (EC 2.3.1.89)	1	1	4	8	0	0	4	10	11	4	8	1	0	1	4	9	0
Amino Acids and Derivatives	Lysine, threonine, methionine, and cysteine	Lysine_Biosynthesis_DAP_Pathway	2,3,4,5-tetrahydropyridine-2,6-dicarboxylate N-succinyltransferase (EC 2.3.1.117)	3	9	4	8	4	2	4	1	7	1	5	1	2	1	1	6	3
Carbohydrates	Central carbohydrate metabolism	Glycolysis_and_Gluconeogenesis	2,3-bisphosphoglycerate-independent phosphoglycerate mutase (EC 5.4.2.1)	22	50	20	56	7	24	26	46	45	17	52	29	16	16	20	56	19
Carbohydrates	Central carbohydrate metabolism	Glycolysis_and_Gluconeogenesis,_including_Archaeal_enzymes	2,3-bisphosphoglycerate-independent phosphoglycerate mutase, archaeal type (EC 5.4.2.1)	0	0	0	1	1	0	0	0	0	0	0	2	1	0	0	2	0
Carbohydrates	Fermentation	Acetoin,_butanediol_metabolism	2,3-butanediol dehydrogenase, S-alcohol forming, (R)-acetoin-specific (EC 1.1.1.4)	0	0	0	1	0	0	0	0	0	0	0	0	0	0	0	0	0
Carbohydrates	Fermentation	Acetoin,_butanediol_metabolism	2,3-butanediol dehydrogenase, S-alcohol forming, (S)-acetoin-specific (EC 1.1.1.76)	0	0	0	0	0	0	0	0	0	0	0	0	0	0	0	1	0
Iron acquisition and metabolism	Siderophores	Siderophore_Enterobactin	2,3-dihydro-2,3-dihydroxybenzoate dehydrogenase (EC 1.3.1.28) [enterobactin] siderophore	0	2	0	0	0	0	0	0	0	0	0	0	0	0	0	0	0
Metabolism of Aromatic Compounds	Peripheral pathways for catabolism of aromatic compounds	Naphtalene_and_antracene_degradation	2,3-dihydroxy-2,3-dihydro-phenylpropionate dehydrogenase (EC 1.3.1.-)	1	1	0	0	0	0	0	0	0	0	0	0	0	0	0	0	0
Iron acquisition and metabolism	Siderophores	Siderophore_Enterobactin	2,3-dihydroxybenzoate-AMP ligase (EC 2.7.7.58) [enterobactin] siderophore	0	0	0	1	0	0	0	0	0	0	0	0	0	0	0	0	0
Secondary Metabolism	Aromatic amino acids and derivatives	Cinnamic_Acid_Degradation	2,3-dihydroxyphenylpropionate 1,2-dioxygenase (EC 1.13.11.-)	0	0	0	1	0	0	0	0	0	0	0	0	0	0	0	0	0
Amino Acids and Derivatives	Arginine; urea cycle, polyamines	Anaerobic_Oxidative_Degradation_of_L-Ornithine	2,4-diaminopentanoate dehydrogenase (EC 1.4.1.12)	0	0	0	0	0	0	0	0	0	0	0	0	0	0	0	1	0
Fatty Acids, Lipids, and Isoprenoids	Fatty acids	Fatty_acid_degradation_regulons	2,4-dienoyl-CoA reductase [NADPH] (EC 1.3.1.34)	1	20	11	25	4	7	10	14	22	7	15	4	4	2	9	18	10
Metabolism of Aromatic Compounds	Metabolism of central aromatic intermediates	4-Hydroxyphenylacetic_acid_catabolic_pathway	2,4-dihydroxyhept-2-ene-1,7-dioic acid aldolase (EC 4.1.2.-)	0	0	0	2	0	0	0	0	0	0	0	0	0	0	0	0	0
Carbohydrates	Monosaccharides	D-gluconate_and_ketogluconates_metabolism	2,5-diketo-D-gluconate reductase A (EC 1.1.1.274)	2	1	0	1	0	0	0	0	0	0	0	0	0	0	0	0	0
Carbohydrates	Monosaccharides	D-gluconate_and_ketogluconates_metabolism	2,5-diketo-D-gluconic acid reductase B (EC 1.1.1.274)	0	2	0	0	0	0	0	0	0	0	0	0	0	0	0	0	0
Fatty Acids, Lipids, and Isoprenoids	Isoprenoids	polyprenyl_synthesis	2-C-methyl-D-erythritol 2,4-cyclodiphosphate synthase (EC 4.6.1.12)	5	24	13	18	3	5	13	25	32	5	31	13	8	11	11	27	7
Clustering-based subsystems	NULL	CBSS-211586.1.peg.3133	2-C-methyl-D-erythritol 4-phosphate cytidylyltransferase (EC 2.7.7.60)	3	14	6	4	0	1	1	12	17	6	12	5	4	4	2	11	1
Clustering-based subsystems	Ribosome-related cluster	A_Gammaproteobacteria_Cluster_Relating_to_Translation	2-Keto-3-deoxy-D-manno-octulosonate-8-phosphate synthase (EC 2.5.1.55)	3	23	9	24	4	11	7	12	19	6	15	11	12	7	6	19	6
Amino Acids and Derivatives	Lysine, threonine, methionine, and cysteine	Methionine_Degradation	2-Oxobutyrate oxidase, putative	1	0	1	1	0	0	0	0	1	1	1	1	1	1	0	1	0
Amino Acids and Derivatives	Aromatic amino acids and derivatives	Common_Pathway_For_Synthesis_of_Aromatic_Compounds_(DAHP_synthase_to_chorismate)	2-amino-3,7-dideoxy-D-threo-hept-6-ulosonate synthase (EC 2.5.1.-)	0	0	0	1	0	0	0	0	2	0	4	0	0	0	0	2	0
Amino Acids and Derivatives	Aromatic amino acids and derivatives	Tryptophan_catabolism	2-amino-3-carboxymuconate-6-semialdehyde decarboxylase (EC 4.1.1.45)	0	0	0	1	0	0	0	0	0	0	0	0	0	0	0	0	0
Amino Acids and Derivatives	Alanine, serine, and glycine	Glycine_and_Serine_Utilization	2-amino-3-ketobutyrate coenzyme A ligase (EC 2.3.1.29)	8	34	10	21	4	2	11	28	35	0	20	12	1	3	6	29	14
Miscellaneous	Plant-Prokaryote DOE project	COG4319	2-amino-4-hydroxy-6-hydroxymethyldihydropteridine pyrophosphokinase (EC 2.7.6.3)	1	0	2	1	0	1	4	0	6	0	2	0	0	0	0	5	2
Amino Acids and Derivatives	Arginine; urea cycle, polyamines	Anaerobic_Oxidative_Degradation_of_L-Ornithine	2-amino-4-ketopentanoate thiolase, beta subunit	0	0	0	0	0	0	0	1	0	0	0	0	0	0	0	0	0
Phosphorus Metabolism	NULL	Phosphoenolpyruvate_phosphomutase	2-aminoethylphosphonate:pyruvate aminotransferase (EC 2.6.1.37)	4	27	18	20	9	7	11	29	34	12	35	18	10	10	19	28	6
Carbohydrates	Monosaccharides	D-galactonate_catabolism	2-dehydro-3-deoxygalactonokinase (EC 2.7.1.58)	0	0	0	1	0	0	0	0	0	0	0	0	0	0	0	0	0
Carbohydrates	Monosaccharides	D-galactarate,_D-glucarate_and_D-glycerate_catabolism	2-dehydro-3-deoxyglucarate aldolase (EC 4.1.2.20)	0	0	0	1	0	0	0	0	0	0	0	0	0	0	0	0	0
Carbohydrates	Monosaccharides	D-Galacturonate_and_D-Glucuronate_Utilization	2-dehydro-3-deoxygluconate kinase (EC 2.7.1.45)	4	31	13	31	2	10	13	34	39	11	28	15	6	8	19	40	7
Carbohydrates	NULL	Sugar_utilization_in_Thermotogales	2-dehydro-3-deoxyphosphogluconate aldolase (EC 4.1.2.14)	4	18	8	15	2	9	6	20	27	9	10	7	6	8	3	16	6
Cofactors, Vitamins, Prosthetic Groups, Pigments	Coenzyme A	Coenzyme_A_Biosynthesis	2-dehydropantoate 2-reductase (EC 1.1.1.169)	0	6	0	4	0	0	1	5	11	0	4	1	0	0	0	1	2
Carbohydrates	Monosaccharides	D-Galacturonate_and_D-Glucuronate_Utilization	2-deoxy-D-gluconate 3-dehydrogenase (EC 1.1.1.125)	5	14	13	15	4	8	10	37	29	6	22	8	9	6	14	25	8
DNA Metabolism	DNA repair	2-phosphoglycolate_salvage	2-deoxyglucose-6-phosphate hydrolase YniC	0	2	0	2	0	0	0	0	0	0	0	0	0	0	0	0	0
Clustering-based subsystems	Hypothetical in Lysine biosynthetic cluster	CBSS-323850.3.peg.3269	2-haloalkanoic acid dehalogenase (EC 3.8.1.2)	0	4	0	5	1	1	0	6	9	1	4	1	1	0	0	3	1
Carbohydrates	CO2 fixation	Photorespiration_(oxidative_C2_cycle)	2-hydroxy-3-oxopropionate reductase (EC 1.1.1.60)	2	13	7	13	2	4	2	6	8	4	9	3	2	2	5	11	0
Secondary Metabolism	Aromatic amino acids and derivatives	Cinnamic_Acid_Degradation	2-hydroxy-6-ketonona-2,4-dienedioic acid hydrolase (EC 3.7.1.-)	0	2	0	0	0	2	0	0	0	0	0	0	0	0	0	0	0
Amino Acids and Derivatives	Aromatic amino acids and derivatives	Aromatic_amino_acid_degradation	2-hydroxyhepta-2,4-diene-1,7-dioate isomerase (EC 5.3.3.-)	1	0	0	0	0	0	0	0	0	0	0	0	0	0	0	0	0
Amino Acids and Derivatives	Branched-chain amino acids	Leucine_Biosynthesis	2-isopropylmalate synthase (EC 2.3.3.13)	18	43	26	40	4	15	25	37	66	16	56	14	16	19	16	64	13
Amino Acids and Derivatives	Aromatic amino acids and derivatives	Chorismate_Synthesis	2-keto-3-deoxy-D-arabino-heptulosonate-7-phosphate synthase I alpha (EC 2.5.1.54)	5	13	7	13	3	4	4	10	14	1	11	7	2	5	1	6	1
Amino Acids and Derivatives	Aromatic amino acids and derivatives	Common_Pathway_For_Synthesis_of_Aromatic_Compounds_(DAHP_synthase_to_chorismate)	2-keto-3-deoxy-D-arabino-heptulosonate-7-phosphate synthase I beta (EC 2.5.1.54)	6	32	22	43	14	12	12	39	41	12	32	22	17	15	25	38	11
Amino Acids and Derivatives	Aromatic amino acids and derivatives	Common_Pathway_For_Synthesis_of_Aromatic_Compounds_(DAHP_synthase_to_chorismate)	2-keto-3-deoxy-D-arabino-heptulosonate-7-phosphate synthase II (EC 2.5.1.54)	1	1	2	1	0	1	0	1	0	1	2	1	2	1	0	2	0
Carbohydrates	Monosaccharides	D-Galacturonate_and_D-Glucuronate_Utilization	2-keto-3-deoxygluconate permease (KDG permease)	0	2	0	2	0	0	0	1	3	0	2	1	0	1	0	1	0
Secondary Metabolism	Aromatic amino acids and derivatives	Cinnamic_Acid_Degradation	2-keto-4-pentenoate hydratase (EC 4.2.1.-)	0	1	0	0	0	0	0	0	0	0	0	0	0	0	0	0	0
Metabolism of Aromatic Compounds	NULL	Benzoate_transport_and_degradation_cluster	2-keto-4-pentenoate hydratase/2-oxohepta-3-ene-1,7-dioic acid hydratase (catechol pathway)	0	1	2	2	0	0	0	4	0	0	2	0	1	1	2	0	0
Carbohydrates	Monosaccharides	D-gluconate_and_ketogluconates_metabolism	2-ketoaldonate reductase, broad specificity (EC 1.1.1.215) (EC 1.1.1.-)	1	1	0	0	0	0	0	0	0	0	0	0	0	0	0	0	0
Carbohydrates	Monosaccharides	2-Ketogluconate_Utilization	2-ketogluconate transporter	0	0	0	1	0	0	0	0	1	0	0	1	1	0	0	1	0
Carbohydrates	Organic acids	Methylcitrate_cycle	2-methylcitrate dehydratase (EC 4.2.1.79)	1	1	1	5	0	0	0	1	2	1	1	3	1	1	0	2	0
Carbohydrates	Organic acids	Propionate-CoA_to_Succinate_Module	2-methylcitrate synthase (EC 2.3.3.5)	4	3	2	3	0	1	0	0	0	1	2	0	1	1	0	0	0
Carbohydrates	Organic acids	Propionate-CoA_to_Succinate_Module	2-methylisocitrate dehydratase (EC 4.2.1.99)	2	2	0	0	1	0	0	0	0	0	0	0	0	0	0	0	0
Cofactors, Vitamins, Prosthetic Groups, Pigments	Quinone cofactors	Ubiquinone_Biosynthesis	2-octaprenyl-3-methyl-6-methoxy-1,4-benzoquinol hydroxylase (EC 1.14.13.-)	1	2	0	2	0	0	0	0	0	0	0	0	0	0	1	0	0
Clustering-based subsystems	NULL	CBSS-87626.3.peg.3639	2-octaprenyl-6-methoxyphenol hydroxylase (EC 1.14.13.-)	0	0	0	1	0	0	0	0	0	0	0	0	0	0	0	0	0
Metabolism of Aromatic Compounds	Metabolism of central aromatic intermediates	4-Hydroxyphenylacetic_acid_catabolic_pathway	2-oxo-hepta-3-ene-1,7-dioic acid hydratase (EC 4.2.-.-)	0	0	0	2	0	0	0	0	0	0	0	0	0	0	0	0	0
Carbohydrates	Central carbohydrate metabolism	Dehydrogenase_complexes	2-oxoglutarate dehydrogenase E1 component (EC 1.2.4.2)	1	3	0	4	0	1	0	0	0	0	0	0	0	0	0	0	0
Carbohydrates	CO2 fixation	Photorespiration_(oxidative_C2_cycle)	2-oxoglutarate/malate translocator	0	1	0	2	0	0	0	2	0	0	3	1	0	0	0	2	0
Metabolism of Aromatic Compounds	Metabolism of central aromatic intermediates	Central_meta-cleavage_pathway_of_aromatic_compound_degradation	2-polyprenylphenol hydroxylase and related flavodoxin oxidoreductases	0	5	3	6	1	1	5	5	8	0	4	0	0	0	0	4	0
Cofactors, Vitamins, Prosthetic Groups, Pigments	Quinone cofactors	Menaquinone_and_Phylloquinone_Biosynthesis	2-succinyl-5-enolpyruvyl-6-hydroxy-3-cyclohexene-1-carboxylic-acid synthase (EC 2.2.1.9)	3	18	10	11	1	2	8	18	23	7	12	8	5	4	8	20	3
Clustering-based subsystems	NULL	CBSS-160492.1.peg.550	21 kDa hemolysin precursor	0	2	0	2	0	0	0	0	0	0	0	0	0	0	0	0	0
RNA Metabolism	RNA processing and modification	RNA_methylation	23S rRNA (Uracil-5-) -methyltransferase RumA (EC 2.1.1.-)	0	3	0	8	3	0	1	12	6	4	0	5	2	1	0	1	0
RNA Metabolism	RNA processing and modification	rRNA_modification_Bacteria	23S rRNA (Uracil-5-) -methyltransferase rumB (EC 2.1.1.-)	0	1	0	1	0	0	0	0	0	0	0	0	0	0	0	0	0
RNA Metabolism	RNA processing and modification	rRNA_modification_Bacteria	23S rRNA (guanine-N-2-) -methyltransferase rlmG (EC 2.1.1.-)	0	2	0	2	0	0	0	0	0	0	0	0	0	0	0	0	0
RNA Metabolism	RNA processing and modification	RNA_methylation	23S rRNA (guanine-N-2-) -methyltransferase rlmL EC 2.1.1.-)	3	1	0	4	0	1	0	0	1	0	1	0	0	0	0	0	0
RNA Metabolism	RNA processing and modification	rRNA_modification_Bacteria	23S rRNA (guanosine-2'-O-) -methyltransferase rlmB (EC 2.1.1.-)	2	14	6	17	3	0	6	10	14	3	9	7	4	2	3	10	0
Sulfur Metabolism	Inorganic sulfur assimilation	Inorganic_Sulfur_Assimilation	3'(2'),5'-bisphosphate nucleotidase (EC 3.1.3.7)	0	3	1	2	0	1	1	3	4	2	4	1	2	0	0	6	2
Regulation and Cell signaling	NULL	cAMP_signaling_in_bacteria	3',5'-cyclic-nucleotide phosphodiesterase (EC 3.1.4.17)	0	1	0	2	0	0	0	0	0	0	0	0	0	0	0	0	0
DNA Metabolism	NULL	DNA_phosphorothioation	3'-phosphoadenosine 5'-phosphosulfate sulfurtransferase DndC	0	0	3	2	2	3	3	3	2	1	3	0	1	0	0	0	0
RNA Metabolism	RNA processing and modification	RNA_processing_and_degradation,_bacterial	3'-to-5' exoribonuclease RNase R	20	51	26	47	11	15	21	52	74	15	45	43	11	14	22	56	13
RNA Metabolism	RNA processing and modification	RNA_processing_and_degradation,_bacterial	3'-to-5' oligoribonuclease (orn)	0	2	3	3	0	0	0	0	2	0	6	3	2	0	1	2	0
RNA Metabolism	RNA processing and modification	RNA_processing_and_degradation,_bacterial	3'-to-5' oligoribonuclease B, Bacillus type	0	0	0	2	0	1	0	0	1	0	1	3	0	0	0	2	0
Cofactors, Vitamins, Prosthetic Groups, Pigments	Riboflavin, FMN, FAD	Riboflavin,_FMN_and_FAD_metabolism	3,4-dihydroxy-2-butanone 4-phosphate synthase	4	20	9	17	5	8	3	17	23	6	14	15	7	4	6	30	8
Amino Acids and Derivatives	Aromatic amino acids and derivatives	Aromatic_amino_acid_degradation	3,4-dihydroxyphenylacetate 2,3-dioxygenase (EC 1.13.11.15)	1	0	0	0	0	1	0	0	0	0	0	0	0	0	0	0	0
Amino Acids and Derivatives	Lysine, threonine, methionine, and cysteine	Lysine_fermentation	3,5-diaminobexanoate dehydrogenase (EC 1.4.1.11)	1	4	0	7	1	0	0	4	1	0	2	4	0	1	1	2	1
Amino Acids and Derivatives	Aromatic amino acids and derivatives	Common_Pathway_For_Synthesis_of_Aromatic_Compounds_(DAHP_synthase_to_chorismate)	3,7-dideoxy-D-threo-hepto-2, 6-diulosonate synthase (EC 4.2.3.-)	0	2	0	0	0	0	2	0	2	0	0	0	0	0	0	3	0
Secondary Metabolism	Aromatic amino acids and derivatives	Cinnamic_Acid_Degradation	3-(3-hydroxy-phenyl)propionate hydroxylase (EC 1.14.13.-)	0	2	0	1	0	0	0	0	0	0	0	0	0	0	0	0	0
Amino Acids and Derivatives	Lysine, threonine, methionine, and cysteine	Lysine_fermentation	3-aminobutyrl-CoA ammonia lyase (EC 4.3.1.14)	0	0	0	1	0	0	0	1	1	0	0	1	0	0	0	0	1
Metabolism of Aromatic Compounds	Metabolism of central aromatic intermediates	Protocatechuate_branch_of_beta-ketoadipate_pathway	3-carboxy-cis,cis-muconate cycloisomerase (EC 5.5.1.2)	0	0	0	1	0	0	0	0	0	0	1	0	0	0	0	0	0
Carbohydrates	Monosaccharides	L-ascorbate_utilization_(and_related_gene_clusters)	3-dehydro-L-gulonate 2-dehydrogenase (EC 1.1.1.130)	1	1	0	0	0	0	0	0	0	0	0	0	0	0	0	0	0
Amino Acids and Derivatives	Aromatic amino acids and derivatives	Common_Pathway_For_Synthesis_of_Aromatic_Compounds_(DAHP_synthase_to_chorismate)	3-dehydroquinate dehydratase I (EC 4.2.1.10)	0	2	2	7	0	1	0	2	3	2	2	1	2	1	0	2	0
Amino Acids and Derivatives	Aromatic amino acids and derivatives	Common_Pathway_For_Synthesis_of_Aromatic_Compounds_(DAHP_synthase_to_chorismate)	3-dehydroquinate dehydratase II (EC 4.2.1.10)	4	14	7	15	2	4	4	15	9	3	12	4	2	6	5	11	4
Amino Acids and Derivatives	Aromatic amino acids and derivatives	Chorismate_Synthesis	3-dehydroquinate synthase (EC 4.2.3.4)	7	25	15	26	3	9	13	33	34	7	31	19	6	9	16	27	11
Miscellaneous	Plant-Prokaryote DOE project	Experimental-Ubiquinone_BiosynthesisVDC	3-demethylubiquinone-9 3-methyltransferase (EC 2.1.1.64)	0	1	0	1	0	0	0	0	0	0	0	0	0	0	0	0	0
Cell Wall and Capsule	Gram-Negative cell wall components	KDO2-Lipid_A_biosynthesis	3-deoxy-D-manno-octulosonate 8-phosphate phosphatase (EC 3.1.3.45)	1	12	7	6	1	0	5	9	16	0	13	3	4	5	9	9	2
Miscellaneous	Plant-Prokaryote DOE project	COG0451	3-deoxy-D-manno-octulosonic-acid transferase (EC 2.-.-.-)	7	19	7	9	4	1	3	17	20	3	9	7	4	6	9	15	2
Cell Wall and Capsule	Gram-Negative cell wall components	KDO2-Lipid_A_biosynthesis	3-deoxy-manno-octulosonate cytidylyltransferase (EC 2.7.7.38)	4	16	6	9	4	4	4	10	15	5	18	10	6	4	8	20	3
Fatty Acids, Lipids, and Isoprenoids	NULL	Polyhydroxybutyrate_metabolism	3-hydroxyacyl-CoA dehydrogenase (EC 1.1.1.35)	1	1	1	5	0	2	0	3	1	1	8	1	0	5	0	2	0
Metabolism of Aromatic Compounds	NULL	Phenylacetyl-CoA_catabolic_pathway_(core)	3-hydroxyacyl-CoA dehydrogenase PaaC (EC 1.1.1.-)	0	0	0	3	0	0	0	0	0	0	0	0	0	0	0	0	0
Carbohydrates	Fermentation	Acetyl-CoA_fermentation_to_Butyrate	3-hydroxybutyrate dehydrogenase (EC 1.1.1.30)	0	0	1	0	0	0	0	0	0	0	0	0	0	0	0	0	0
Carbohydrates	Fermentation	Acetone_Butanol_Ethanol_Synthesis	3-hydroxybutyryl-CoA dehydratase (EC 4.2.1.55)	4	3	5	16	1	2	2	12	11	2	10	7	4	1	3	7	2
Metabolism of Aromatic Compounds	Anaerobic degradation of aromatic compounds	Anaerobic_benzoate_metabolism	3-hydroxybutyryl-CoA dehydrogenase (EC 1.1.1.157)	0	3	5	8	1	1	1	8	11	2	7	3	0	1	3	9	2
Metabolism of Aromatic Compounds	Peripheral pathways for catabolism of aromatic compounds	n-Phenylalkanoic_acid_degradation	3-hydroxybutyryl-CoA epimerase (EC 5.1.2.3)	0	0	0	1	0	0	0	0	0	0	0	0	0	0	0	0	0
Fatty Acids, Lipids, and Isoprenoids	Fatty acids	Fatty_Acid_Biosynthesis_FASII	3-hydroxydecanoyl-[acyl-carrier-protein] dehydratase (EC 4.2.1.60)	0	2	0	2	0	0	1	0	2	0	2	2	0	2	0	4	0
Amino Acids and Derivatives	Branched-chain amino acids	Valine_degradation	3-hydroxyisobutyrate dehydrogenase (EC 1.1.1.31)	0	0	0	0	0	0	0	0	0	0	0	0	0	0	0	1	0
Amino Acids and Derivatives	Branched-chain amino acids	Branched-Chain_Amino_Acid_Biosynthesis	3-isopropylmalate dehydratase large subunit (EC 4.2.1.33)	17	63	23	61	9	21	22	61	61	18	53	41	16	15	20	49	18
Amino Acids and Derivatives	Branched-chain amino acids	Leucine_Biosynthesis	3-isopropylmalate dehydratase small subunit (EC 4.2.1.33)	5	20	7	32	5	8	10	16	23	6	21	14	9	10	10	21	6
Clustering-based subsystems	Choline bitartrate degradation, putative	CBSS-344610.3.peg.2335	3-isopropylmalate dehydrogenase (EC 1.1.1.85)	13	57	31	59	11	23	21	53	56	15	57	40	6	16	20	55	8
Amino Acids and Derivatives	Lysine, threonine, methionine, and cysteine	Lysine_fermentation	3-keto-5-aminohexanoate cleavage enzyme	0	5	0	2	0	0	1	3	1	0	2	1	1	1	0	2	2
Carbohydrates	Monosaccharides	L-ascorbate_utilization_(and_related_gene_clusters)	3-keto-L-gulonate 6-phosphate decarboxylase homolog	3	0	0	0	0	0	0	0	0	0	0	0	0	0	0	0	0
Carbohydrates	Monosaccharides	L-ascorbate_utilization_(and_related_gene_clusters)	3-keto-L-gulonate-6-phosphate decarboxylase UlaD (EC 4.1.1.85) (L-ascorbate utilization protein D)	0	1	0	0	0	0	0	0	0	0	0	0	0	0	0	0	0
Cofactors, Vitamins, Prosthetic Groups, Pigments	Biotin	Biotin_biosynthesis	3-ketoacyl-CoA thiolase (EC 2.3.1.16)	1	2	2	5	0	1	1	2	0	0	3	1	0	0	0	1	0
Amino Acids and Derivatives	Branched-chain amino acids	Branched_chain_amino_acid_degradation_regulons	3-ketoacyl-CoA thiolase [isoleucine degradation] (EC 2.3.1.16)	0	0	1	1	0	0	0	0	0	0	0	0	0	0	0	0	0
Clustering-based subsystems	Clustering-based subsystems	CBSS-280355.3.peg.2835	3-methyl-2-oxobutanoate hydroxymethyltransferase (EC 2.1.2.11)	7	32	19	21	4	5	10	42	40	7	29	17	8	13	18	34	9
Fatty Acids, Lipids, and Isoprenoids	Fatty acids	Phospholipid_and_Fatty_acid_biosynthesis_related_cluster	3-oxoacyl-[ACP] reductase (EC 1.1.1.100)	0	7	0	2	1	2	3	0	2	1	2	2	2	0	0	1	0
Fatty Acids, Lipids, and Isoprenoids	Fatty acids	Phospholipid_and_Fatty_acid_biosynthesis_related_cluster	3-oxoacyl-[ACP] synthase	3	8	1	7	1	0	3	1	0	0	4	5	0	0	0	1	0
Fatty Acids, Lipids, and Isoprenoids	Fatty acids	Phospholipid_and_Fatty_acid_biosynthesis_related_cluster	3-oxoacyl-[ACP] synthase (EC 2.3.1.41) FabV like	0	1	0	1	0	0	0	0	0	0	0	0	0	1	0	0	0
Clustering-based subsystems	Fatty acid metabolic cluster	CBSS-246196.1.peg.364	3-oxoacyl-[acyl-carrier protein] reductase (EC 1.1.1.100)	5	52	21	29	13	21	16	46	47	14	38	20	14	18	18	59	11
Clustering-based subsystems	Two related proteases	CBSS-257314.1.peg.676	3-oxoacyl-[acyl-carrier protein] reductase paralog (EC 1.1.1.100) in cluster with unspecified monosaccharide transporter	0	0	0	0	0	0	0	1	1	0	0	0	0	0	0	0	0
Fatty Acids, Lipids, and Isoprenoids	Fatty acids	Fatty_Acid_Biosynthesis_FASII	3-oxoacyl-[acyl-carrier-protein] synthase, KASI (EC 2.3.1.41)	2	18	4	6	4	3	9	10	11	5	11	2	2	2	8	11	4
Clustering-based subsystems	Fatty acid metabolic cluster	COG1399	3-oxoacyl-[acyl-carrier-protein] synthase, KASII (EC 2.3.1.41)	23	61	24	46	11	18	21	55	70	15	56	25	22	15	26	57	20
Clustering-based subsystems	Fatty acid metabolic cluster	COG1399	3-oxoacyl-[acyl-carrier-protein] synthase, KASIII (EC 2.3.1.41)	7	36	22	23	3	6	15	40	39	9	31	24	11	14	22	34	13
Secondary Metabolism	Aromatic amino acids and derivatives	Cinnamic_Acid_Degradation	3-phenylpropionate dioxygenase ferredoxin--NAD(+) reductase component (EC 1.18.1.3)	1	2	0	1	0	0	0	0	0	0	0	0	0	0	0	0	0
Secondary Metabolism	Biosynthesis of phenylpropanoids	Phenylpropionate_Degradation	3-phenylpropionate dioxygenase, alpha subunit (EC 1.14.12.19)	0	1	0	1	0	0	0	0	0	0	0	0	0	0	0	0	0
Cofactors, Vitamins, Prosthetic Groups, Pigments	Quinone cofactors	Ubiquinone_Biosynthesis	3-polyprenyl-4-hydroxybenzoate carboxy-lyase (EC 4.1.1.-)	3	10	4	6	2	3	2	3	8	3	3	4	5	2	2	4	0
Cofactors, Vitamins, Prosthetic Groups, Pigments	Quinone cofactors	Ubiquinone_Biosynthesis	3-polyprenyl-4-hydroxybenzoate carboxy-lyase UbiX (EC 4.1.1.-)	0	0	2	5	1	1	0	2	2	1	3	0	0	0	1	1	0
Fatty Acids, Lipids, and Isoprenoids	Fatty acids	Fatty_Acid_Biosynthesis_FASII	4'-phosphopantetheinyl transferase (EC 2.7.8.-)	0	3	0	0	0	0	0	0	0	0	0	0	0	0	0	0	0
Clustering-based subsystems	NULL	Glycogen_metabolism_cluster	4-alpha-glucanotransferase (amylomaltase) (EC 2.4.1.25)	13	48	19	33	7	10	26	31	53	9	51	17	9	11	16	45	15
Protein Metabolism	Protein processing and modification	N-linked_Glycosylation_in_Bacteria	4-amino-6-deoxy-N-Acetyl-D-hexosaminyl-(Lipid carrier) acetyltrasferase	0	1	1	1	0	0	0	0	0	0	0	0	1	0	0	0	0
Amino Acids and Derivatives	Arginine; urea cycle, polyamines	Putrescine_utilization_pathways	4-aminobutyraldehyde dehydrogenase (EC 1.2.1.19)	1	1	0	1	0	0	0	0	0	0	0	0	0	0	0	0	0
Metabolism of Aromatic Compounds	Metabolism of central aromatic intermediates	Protocatechuate_branch_of_beta-ketoadipate_pathway	4-carboxymuconolactone decarboxylase (EC 4.1.1.44)	1	2	1	8	1	1	1	18	6	1	9	2	2	2	6	13	1
Carbohydrates	Monosaccharides	D-Galacturonate_and_D-Glucuronate_Utilization	4-deoxy-L-threo-5-hexosulose-uronate ketol-isomerase (EC 5.3.1.17)	6	10	10	14	5	7	13	26	25	6	16	8	8	5	13	21	5
Fatty Acids, Lipids, and Isoprenoids	Isoprenoids	polyprenyl_synthesis	4-diphosphocytidyl-2-C-methyl-D-erythritol kinase (EC 2.7.1.148)	4	6	6	7	3	5	3	18	19	1	16	4	4	5	10	12	2
Metabolism of Aromatic Compounds	NULL	carbazol_degradation_cluster	4-hydroxy-2-oxovalerate aldolase (EC 4.1.3.-)	1	8	0	2	0	0	0	1	2	0	1	3	0	0	0	2	0
Fatty Acids, Lipids, and Isoprenoids	Isoprenoids	Isoprenoid_Biosynthesis	4-hydroxy-3-methylbut-2-enyl diphosphate reductase (EC 1.17.1.2)	3	21	8	13	0	5	7	27	30	4	20	7	5	7	11	29	2
Cofactors, Vitamins, Prosthetic Groups, Pigments	Quinone cofactors	Menaquinone_Biosynthesis_via_Futalosine_--_gjo	4-hydroxybenzoate polyprenyltransferase (EC 2.5.1.-)	0	1	2	3	0	0	0	2	2	0	2	0	0	0	0	0	0
Secondary Metabolism	Aromatic amino acids and derivatives	Cinnamic_Acid_Degradation	4-hydroxybenzoate transporter	0	1	0	2	0	0	0	0	0	0	0	0	0	0	0	0	0
Membrane Transport	NULL	Ton_and_Tol_transport_systems	4-hydroxybenzoyl-CoA thioesterase family active site	0	5	0	1	0	2	0	0	2	0	0	0	0	0	1	0	0
Metabolism of Aromatic Compounds	Metabolism of central aromatic intermediates	4-Hydroxyphenylacetic_acid_catabolic_pathway	4-hydroxyphenylacetate 3-monooxygenase (EC 1.14.13.3)	1	1	3	1	0	0	0	2	0	0	1	0	0	0	3	2	0
Metabolism of Aromatic Compounds	Metabolism of central aromatic intermediates	4-Hydroxyphenylacetic_acid_catabolic_pathway	4-hydroxyphenylacetate 3-monooxygenase, reductase component (EC 1.6.8.-)	0	1	0	0	0	0	0	0	0	0	0	0	0	0	0	0	0
Metabolism of Aromatic Compounds	Metabolism of central aromatic intermediates	4-Hydroxyphenylacetic_acid_catabolic_pathway	4-hydroxyphenylacetate symporter, major facilitator superfamily (MFS)	1	0	0	1	0	1	0	0	0	0	0	0	0	0	0	0	0
Clustering-based subsystems	NULL	EC49-61	4-hydroxythreonine-4-phosphate dehydrogenase (EC 1.1.1.262)	9	50	16	26	4	11	21	56	44	10	42	22	10	12	30	62	13
Protein Metabolism	Protein processing and modification	N-linked_Glycosylation_in_Bacteria	4-keto-6-deoxy-N-Acetyl-D-hexosaminyl-(Lipid carrier) aminotransferase	2	13	5	5	1	2	8	7	7	2	11	4	2	5	2	11	3
Sulfur Metabolism	Inorganic sulfur assimilation	Inorganic_Sulfur_Assimilation	4Fe-4S ferredoxin, iron-sulfur binding	1	5	3	8	2	6	2	7	9	1	6	3	2	1	2	8	0
Nucleosides and Nucleotides	NULL	Adenosyl_nucleosidases	5'-methylthioadenosine nucleosidase (EC 3.2.2.16)	2	6	7	3	2	1	3	9	7	3	5	8	3	3	8	9	4
Amino Acids and Derivatives	Lysine, threonine, methionine, and cysteine	Methionine_Salvage	5'-methylthioadenosine phosphorylase (EC 2.4.2.28)	3	4	0	4	0	1	0	2	1	0	1	1	1	1	2	2	1
Nucleosides and Nucleotides	Purines	Purine_conversions	5'-nucleotidase (EC 3.1.3.5)	3	13	8	15	2	4	2	12	17	6	11	8	3	2	7	15	7
Nucleosides and Nucleotides	Detoxification	Housecleaning_nucleoside_triphosphate_pyrophosphatases	5'-nucleotidase YjjG (EC 3.1.3.5)	0	0	0	1	0	0	0	0	0	0	0	0	0	0	0	0	0
Nucleosides and Nucleotides	Purines	Purine_conversions	5'-nucleotidase family protein in cluster with NagD-like phosphatase	0	0	0	1	0	0	0	2	1	1	1	0	0	0	0	1	0
Amino Acids and Derivatives	Lysine, threonine, methionine, and cysteine	Methionine_Biosynthesis	5,10-methylenetetrahydrofolate reductase (EC 1.5.1.20)	5	24	8	9	1	5	5	23	29	12	16	13	6	4	19	31	6
Amino Acids and Derivatives	Aromatic amino acids and derivatives	Chorismate_Synthesis	5-Enolpyruvylshikimate-3-phosphate synthase (EC 2.5.1.19)	11	24	15	8	2	9	8	18	20	7	16	15	4	10	14	16	8
Cofactors, Vitamins, Prosthetic Groups, Pigments	Riboflavin, FMN, FAD	Riboflavin,_FMN_and_FAD_metabolism	5-amino-6-(5-phosphoribosylamino)uracil reductase (EC 1.1.1.193)	5	24	13	20	3	4	7	27	32	5	26	8	5	9	12	29	11
Metabolism of Aromatic Compounds	Metabolism of central aromatic intermediates	4-Hydroxyphenylacetic_acid_catabolic_pathway	5-carboxymethyl-2-hydroxymuconate delta-isomerase (EC 5.3.3.10)	1	0	0	0	0	0	0	0	0	0	0	0	0	0	0	0	0
Amino Acids and Derivatives	Aromatic amino acids and derivatives	Aromatic_amino_acid_degradation	5-carboxymethyl-2-hydroxymuconate semialdehyde dehydrogenase (EC 1.2.1.60)	0	0	0	1	0	0	0	0	0	0	0	0	0	0	0	0	0
Metabolism of Aromatic Compounds	Metabolism of central aromatic intermediates	4-Hydroxyphenylacetic_acid_catabolic_pathway	5-carboxymethyl-2-oxo-hex-3- ene-1,7-dioate decarboxylase (EC 4.1.1.68)	0	1	0	1	0	0	0	0	0	0	0	0	0	0	0	0	0
Carbohydrates	Sugar alcohols	Inositol_catabolism	5-deoxy-glucuronate isomerase (EC 5.3.1.-)	0	0	0	1	1	2	1	0	0	1	0	0	0	1	0	1	0
Carbohydrates	One-carbon Metabolism	One-carbon_metabolism_by_tetrahydropterines	5-formyltetrahydrofolate cyclo-ligase (EC 6.3.3.2)	0	2	0	1	0	0	0	3	0	0	2	0	0	3	1	2	1
Carbohydrates	Sugar alcohols	Inositol_catabolism	5-keto-2-deoxy-D-gluconate-6 phosphate aldolase (EC 4.1.2.29)	0	0	0	1	0	0	0	2	0	0	1	1	1	0	0	1	0
Carbohydrates	Sugar alcohols	Inositol_catabolism	5-keto-2-deoxygluconokinase (EC 2.7.1.92)	0	0	0	1	0	0	0	0	1	0	0	1	0	0	0	0	0
RNA Metabolism	RNA processing and modification	mnm5U34_biosynthesis_bacteria	5-methylaminomethyl-2-thiouridine-forming enzyme mnmC	0	2	0	2	0	0	0	0	0	0	0	0	0	0	0	0	0
Amino Acids and Derivatives	Lysine, threonine, methionine, and cysteine	Methionine_Biosynthesis	5-methyltetrahydrofolate--homocysteine methyltransferase (EC 2.1.1.13)	15	72	38	58	13	13	25	78	69	19	50	39	19	16	39	83	18
Respiration	NULL	Carbon_monoxide_induced_hydrogenase	5-methyltetrahydrofolate:corrinoid iron-sulfur protein methyltransferase	0	0	1	3	1	1	2	3	2	2	4	2	1	1	2	2	0
Amino Acids and Derivatives	Lysine, threonine, methionine, and cysteine	Methionine_Biosynthesis	5-methyltetrahydropteroyltriglutamate--homocysteine methyltransferase (EC 2.1.1.14)	2	3	1	4	0	2	0	0	3	2	5	2	1	2	1	2	0
Miscellaneous	Plant-Prokaryote DOE project	Omega-amidase	5-methylthioribose kinase (EC 2.7.1.100)	0	1	1	0	0	0	0	0	3	0	1	0	0	4	1	3	0
Nucleosides and Nucleotides	Detoxification	Housecleaning_nucleoside_triphosphate_pyrophosphatases	5-nucleotidase SurE (EC 3.1.3.5)	0	0	0	2	0	0	0	0	2	0	1	0	0	1	0	3	0
Miscellaneous	Plant-Prokaryote DOE project	COG0523	50S ribosomal subunit maturation GTPase RbgA (B. subtilis YlqF)	0	0	3	4	0	0	1	3	0	0	3	0	1	0	0	2	0
Cofactors, Vitamins, Prosthetic Groups, Pigments	Riboflavin, FMN, FAD	Riboflavin,_FMN_and_FAD_metabolism	6,7-dimethyl-8-ribityllumazine synthase (EC 2.5.1.9)	10	18	10	22	4	6	4	23	26	2	22	8	8	14	8	20	10
Carbohydrates	One-carbon Metabolism	Formaldehyde_assimilation:_Ribulose_monophosphate_pathway	6-phospho-3-hexuloisomerase	0	0	2	1	0	0	0	0	2	0	0	0	1	0	0	1	0
Carbohydrates	Di- and oligosaccharides	Lactose_and_Galactose_Uptake_and_Utilization	6-phospho-beta-galactosidase (EC 3.2.1.85)	0	0	4	5	0	0	0	0	4	2	2	2	0	0	0	2	0
Carbohydrates	Di- and oligosaccharides	Beta-Glucoside_Metabolism	6-phospho-beta-glucosidase (EC 3.2.1.86)	3	12	36	86	12	27	26	58	63	40	53	39	20	17	28	65	1
Carbohydrates	Di- and oligosaccharides	Beta-Glucoside_Metabolism	6-phospho-beta-glucosidase ascB (EC 3.2.1.86)	0	0	0	1	0	0	0	0	0	0	1	0	0	0	0	0	0
Carbohydrates	Central carbohydrate metabolism	Glycolysis_and_Gluconeogenesis,_including_Archaeal_enzymes	6-phosphofructokinase (EC 2.7.1.11)	24	79	38	48	8	26	41	83	83	28	62	47	18	32	48	90	31
Carbohydrates	Central carbohydrate metabolism	Glycolysis_and_Gluconeogenesis	6-phosphofructokinase class II (EC 2.7.1.11)	0	1	0	1	0	0	0	0	0	0	0	0	0	0	0	0	0
Carbohydrates	Monosaccharides	D-gluconate_and_ketogluconates_metabolism	6-phosphogluconate dehydrogenase, decarboxylating (EC 1.1.1.44)	0	4	0	11	0	1	2	7	15	4	3	5	3	3	1	10	0
Carbohydrates	Central carbohydrate metabolism	Pentose_phosphate_pathway	6-phosphogluconolactonase (EC 3.1.1.31)	0	0	0	5	0	2	0	2	2	0	2	2	0	0	0	5	0
Carbohydrates	Central carbohydrate metabolism	Entner-Doudoroff_Pathway	6-phosphogluconolactonase (EC 3.1.1.31), eukaryotic type	0	0	0	2	0	0	0	0	2	0	0	0	0	0	0	0	0
Cofactors, Vitamins, Prosthetic Groups, Pigments	Folate and pterines	Pterin_metabolism_3	6-pyruvoyl tetrahydrobiopterin synthase (EC 4.2.3.12)	0	0	0	1	0	1	0	2	0	0	1	0	0	0	0	0	0
Cofactors, Vitamins, Prosthetic Groups, Pigments	Folate and pterines	methanopterin_biosynthesis	7,8 dihydropteroate synthase (methanopterin)	0	0	0	0	0	0	0	0	0	0	0	0	0	0	0	3	0
Cofactors, Vitamins, Prosthetic Groups, Pigments	Biotin	Biotin_biosynthesis	8-amino-7-oxononanoate synthase (EC 2.3.1.47)	10	48	9	11	6	3	9	32	33	4	27	6	3	4	14	29	6
Miscellaneous	Plant-Prokaryote DOE project	YggW	A/G-specific adenine glycosylase (EC 3.2.2.-)	0	17	8	11	0	3	1	12	19	3	15	9	2	5	9	19	1
Membrane Transport	Protein secretion system, Type I	Type_I_protein_secretion_systems	ABC exporter for hemopore HasA, ATP-binding component HasD	0	1	0	0	0	0	0	0	0	0	0	0	0	0	0	0	0
Membrane Transport	ABC transporters	ATP-dependent_efflux_pump_transporter_Ybh	ABC transport system, permease component YbhR	1	4	0	0	0	0	0	0	0	0	0	0	0	0	0	3	0
Membrane Transport	ABC transporters	ATP-dependent_efflux_pump_transporter_Ybh	ABC transport system, permease component YbhS	0	3	0	1	0	0	0	0	1	0	0	1	0	0	0	0	0
Miscellaneous	Plant-Prokaryote DOE project	COG3533	ABC transport system, sugar-binding protein	0	0	3	2	0	0	0	3	0	2	1	2	0	0	1	4	0
Iron acquisition and metabolism	NULL	ABC_transporter_[iron.B12.siderophore.hemin]	ABC transporter (iron.B12.siderophore.hemin) , ATP-binding component	0	0	0	1	0	1	0	0	0	0	0	0	0	0	0	0	0
Clustering-based subsystems	Protein export?	CBSS-393121.3.peg.2760	ABC transporter ATP-binding protein uup	2	6	1	8	1	0	1	0	4	1	2	1	2	0	0	3	1
Respiration	NULL	Biogenesis_of_c-type_cytochromes	ABC transporter involved in cytochrome c biogenesis, CcmB subunit	0	0	2	4	0	0	0	1	2	2	4	0	0	0	0	1	0
Membrane Transport	ABC transporters	ATP-dependent_efflux_pump_transporter_Ybh	ABC transporter multidrug efflux pump, fused ATP-binding domains	2	1	1	8	0	4	0	0	4	1	0	0	5	0	0	2	0
Miscellaneous	Plant-Prokaryote DOE project	At5g48545_and_At3g56490_At1g31160	ABC transporter, ATP-binding protein EcsA	0	0	0	3	0	0	0	0	0	0	0	2	0	0	0	2	0
Virulence, Disease and Defense	Resistance to antibiotics and toxic compounds	Streptococcus_pneumoniae_Vancomycin_Tolerance_Locus	ABC transporter, ATP-binding protein Vex2	0	0	0	0	0	0	0	0	0	0	1	1	0	1	1	1	0
Amino Acids and Derivatives	Arginine; urea cycle, polyamines	Polyamine_Metabolism	ABC transporter, periplasmic spermidine putrescine-binding protein PotD (TC 3.A.1.11.1)	2	5	2	20	4	1	4	6	5	3	3	3	4	5	4	3	6
Miscellaneous	Plant-Prokaryote DOE project	At5g48545_and_At3g56490_At1g31160	ABC transporter, permease protein EscB	0	0	0	1	0	2	0	0	2	1	1	0	1	0	0	1	0
Cell Wall and Capsule	Capsular and extracellular polysacchrides	Sialic_Acid_Metabolism	ABC transporter, predicted N-acetylneuraminate transport system permease protein 1	0	0	0	0	2	0	0	0	0	0	0	0	1	0	1	0	1
Cell Wall and Capsule	Capsular and extracellular polysacchrides	Sialic_Acid_Metabolism	ABC transporter, predicted N-acetylneuraminate transport system permease protein 2	1	1	0	1	1	0	1	1	1	1	1	1	1	1	0	2	1
Clustering-based subsystems	Putative GGDEF domain protein related to agglutinin secretion	CBSS-323850.3.peg.3284	ABC transporter, transmembrane region:ABC transporter:Peptidase C39, bacteriocin processing	0	0	0	0	0	0	0	0	1	0	0	0	0	0	0	0	0
Iron acquisition and metabolism	NULL	ABC-type_iron_transport_system	ABC-type Fe3+ transport system, periplasmic component	0	0	0	1	0	0	0	1	0	0	1	0	0	0	1	1	0
Clustering-based subsystems	Cytochrome biogenesis	CBSS-196164.1.peg.1690	ABC-type multidrug transport system, ATPase component	2	9	8	35	1	12	5	37	23	7	24	9	5	4	10	29	0
Clustering-based subsystems	Cytochrome biogenesis	CBSS-196164.1.peg.1690	ABC-type multidrug transport system, permease component	13	60	28	24	6	8	24	57	66	11	38	36	10	11	39	72	17
Sulfur Metabolism	Organic sulfur assimilation	Alkanesulfonate_assimilation	ABC-type nitrate/sulfonate/bicarbonate transport system, ATPase component	0	2	2	1	0	2	1	5	3	1	3	1	0	0	3	2	0
Sulfur Metabolism	Organic sulfur assimilation	Alkanesulfonate_assimilation	ABC-type nitrate/sulfonate/bicarbonate transport system, permease component	0	1	1	15	0	1	4	10	4	1	3	0	3	0	0	3	0
Sulfur Metabolism	Organic sulfur assimilation	Alkanesulfonate_assimilation	ABC-type nitrate/sulfonate/bicarbonate transport systems, periplasmic components	0	2	7	17	3	4	2	12	8	6	10	4	4	2	4	12	0
Clustering-based subsystems	Translation	CBSS-326442.4.peg.1852	ABC-type polar amino acid transport system, ATPase component	0	4	3	7	2	0	2	6	2	1	3	3	1	0	4	3	0
Iron acquisition and metabolism	NULL	ABC-type_iron_transport_system	ABC-type spermidine/putrescine transport systems, ATPase components	0	0	0	0	0	0	0	1	0	0	0	0	0	0	0	0	0
Carbohydrates	Di- and oligosaccharides	Maltose_and_Maltodextrin_Utilization	ABC-type sugar transport system, periplasmic binding protein YcjN	0	1	0	1	0	0	0	0	0	0	0	0	0	0	0	0	0
Miscellaneous	Plant-Prokaryote DOE project	COG3533	ABC-type sugar transport system, permease component	0	2	5	11	0	2	0	5	4	0	6	1	1	2	4	8	1
Clustering-based subsystems	NULL	USS-DB-6	ABC-type transport system involved in resistance to organic solvents, permease component USSDB6A	0	1	1	0	0	0	0	0	0	0	0	1	0	0	0	1	0
Membrane Transport	ABC transporters	ABC_transporter_tungstate_(TC_3.A.1.6.2)	ABC-type tungstate transport system, periplasmic binding protein	0	0	3	1	0	0	0	2	2	0	1	0	0	0	0	0	0
Membrane Transport	ABC transporters	ABC_transporter_tungstate_(TC_3.A.1.6.2)	ABC-type tungstate transport system, permease protein	0	1	0	0	0	0	0	2	0	0	0	0	0	0	0	0	0
Clustering-based subsystems	Monosaccharides	Unspecified_monosaccharide_transport_cluster	ACT domain protein	0	0	0	1	0	0	0	0	0	0	0	0	0	0	0	1	0
Clustering-based subsystems	NULL	CBSS-393124.3.peg.2657	ADA regulatory protein	1	0	0	1	0	0	0	0	0	0	0	0	0	0	0	0	0
Nucleosides and Nucleotides	Detoxification	Nudix_proteins_(nucleoside_triphosphate_hydrolases)	ADP compounds hydrolase NudE (EC 3.6.1.-)	0	1	0	0	0	0	0	0	0	0	0	0	0	0	0	0	0
Cell Wall and Capsule	Gram-Negative cell wall components	Vibrio_Core_Oligosaccharide_Biosynthesis	ADP-L-glycero-D-manno-heptose-6-epimerase (EC 5.1.3.20)	2	4	2	8	0	4	2	0	7	2	6	6	2	1	2	7	3
Cell Wall and Capsule	Gram-Negative cell wall components	LOS_core_oligosaccharide_biosynthesis	ADP-heptose synthase (EC 2.7.-.-)	1	3	2	7	2	1	0	0	3	0	3	4	2	0	0	5	1
Miscellaneous	Plant-Prokaryote DOE project	COG0451	ADP-heptose--lipooligosaccharide heptosyltransferase II (EC 2.4.1.-)	1	2	2	2	0	1	0	1	1	0	1	0	1	0	0	0	0
Nucleosides and Nucleotides	Detoxification	Nudix_proteins_(nucleoside_triphosphate_hydrolases)	ADP-ribose pyrophosphatase (EC 3.6.1.13)	5	18	5	8	4	2	6	17	15	2	11	6	3	1	13	18	3
Carbohydrates	NULL	Unknown_carbohydrate_utilization_(_cluster_Yeg_)	ADP-ribosylglycohydrolase YegU (EC 3.2.-.-)	0	2	0	0	0	0	0	0	0	0	0	0	0	0	0	0	0
Nucleosides and Nucleotides	Purines	Purine_conversions	AMP nucleosidase (EC 3.2.2.4)	1	15	7	2	1	1	1	13	9	1	5	6	1	1	7	5	2
Amino Acids and Derivatives	Histidine Metabolism	Histidine_Biosynthesis	ATP phosphoribosyltransferase (EC 2.4.2.17)	4	23	8	18	7	3	7	20	27	6	30	10	3	5	13	26	7
Amino Acids and Derivatives	Histidine Metabolism	Histidine_Biosynthesis	ATP phosphoribosyltransferase catalytic subunit (EC 2.4.2.17)	0	3	5	12	0	1	3	8	6	0	7	7	0	1	0	3	0
Amino Acids and Derivatives	Histidine Metabolism	Histidine_Biosynthesis	ATP phosphoribosyltransferase regulatory subunit (EC 2.4.2.17)	0	1	0	0	0	0	1	3	3	0	4	1	0	0	2	0	0
Amino Acids and Derivatives	Histidine Metabolism	Histidine_Biosynthesis	ATP phosphoribosyltransferase regulatory subunit, divergent variant (EC 2.4.2.17)	1	0	0	1	0	0	0	0	0	0	0	0	0	0	0	0	0
Respiration	ATP synthases	F0F1-type_ATP_synthase	ATP synthase A chain (EC 3.6.3.14)	8	25	16	16	6	11	11	25	21	10	27	15	4	11	11	26	11
Respiration	ATP synthases	F0F1-type_ATP_synthase	ATP synthase B chain (EC 3.6.3.14)	1	11	5	7	2	3	3	15	15	4	11	7	2	4	5	15	1
Respiration	ATP synthases	F0F1-type_ATP_synthase	ATP synthase C chain (EC 3.6.3.14)	0	0	0	0	0	0	0	0	0	0	1	0	0	0	0	0	0
Respiration	ATP synthases	F0F1-type_ATP_synthase	ATP synthase alpha chain (EC 3.6.3.14)	20	77	30	72	10	29	33	68	68	31	65	48	30	17	22	76	22
Respiration	ATP synthases	F0F1-type_ATP_synthase	ATP synthase beta chain (EC 3.6.3.14)	11	63	26	80	12	35	31	61	73	23	57	48	19	18	26	59	19
Respiration	ATP synthases	F0F1-type_ATP_synthase	ATP synthase delta chain (EC 3.6.3.14)	0	1	1	3	0	0	1	1	0	3	4	0	1	0	0	1	1
Respiration	ATP synthases	F0F1-type_ATP_synthase	ATP synthase epsilon chain (EC 3.6.3.14)	0	1	0	2	0	0	0	1	2	0	1	2	1	0	1	2	0
Respiration	ATP synthases	F0F1-type_ATP_synthase	ATP synthase gamma chain (EC 3.6.3.14)	2	4	3	1	1	0	0	3	6	5	6	3	3	0	0	10	5
Respiration	ATP synthases	F0F1-type_ATP_synthase	ATP synthase protein I	0	0	0	1	0	0	0	0	0	0	0	0	0	0	0	0	0
Phosphorus Metabolism	NULL	Alkylphosphonate_utilization	ATP-binding protein PhnN	0	0	0	1	0	0	0	0	0	0	0	0	0	0	0	0	0
Protein Metabolism	Protein degradation	Proteolysis_in_bacteria,_ATP-dependent	ATP-dependent Clp protease ATP-binding subunit ClpA	22	52	22	33	10	12	24	50	67	15	40	38	18	15	23	69	15
Protein Metabolism	Protein degradation	Proteasome_bacterial	ATP-dependent Clp protease ATP-binding subunit ClpX	18	63	38	79	15	35	23	63	80	23	76	46	26	18	34	82	13
Protein Metabolism	Protein degradation	Proteasome_bacterial	ATP-dependent Clp protease proteolytic subunit (EC 3.4.21.92)	5	38	15	45	6	22	18	59	44	13	35	26	16	13	16	42	16
Protein Metabolism	Protein degradation	Proteolysis_in_bacteria,_ATP-dependent	ATP-dependent Clp protease, ATP-binding subunit ClpC	5	33	13	48	6	13	10	28	37	9	34	19	13	9	13	29	5
Clustering-based subsystems	Ribosomal Protein L28P relates to a set of uncharacterized proteins	A_Gram-positive_cluster_that_relates_ribosomal_protein_L28P_to_a_set_of_uncharacterized_proteins	ATP-dependent DNA helicase RecG (EC 3.6.1.-)	13	51	22	45	9	19	19	48	43	14	39	33	15	10	21	57	12
DNA Metabolism	DNA repair	DNA_repair,_bacterial_RecFOR_pathway	ATP-dependent DNA helicase RecQ	25	98	42	72	13	22	44	76	93	19	76	48	26	21	46	73	26
DNA Metabolism	DNA repair	DNA_repair,_bacterial_UvrD_and_related_helicases	ATP-dependent DNA helicase Rep	1	7	0	5	4	3	2	0	4	2	5	2	3	1	0	2	3
DNA Metabolism	DNA repair	DNA_repair,_bacterial_RecBCD_pathway	ATP-dependent DNA helicase SCO5183	0	0	1	0	0	0	0	0	0	0	1	0	0	0	0	0	0
DNA Metabolism	DNA repair	DNA_repair,_bacterial_RecBCD_pathway	ATP-dependent DNA helicase SCO5184	0	0	6	0	0	0	0	0	0	0	0	0	0	0	1	0	0
Clustering-based subsystems	NULL	CBSS-393121.3.peg.1913	ATP-dependent DNA helicase UvrD/PcrA	12	51	26	51	12	35	16	48	58	17	60	37	14	14	21	58	16
DNA Metabolism	DNA repair	DNA_repair,_bacterial_UvrD_and_related_helicases	ATP-dependent DNA helicase UvrD/PcrA/Rep	0	0	0	0	0	0	0	0	0	0	1	0	0	1	0	0	0
DNA Metabolism	DNA repair	DNA_repair,_bacterial_RecFOR_pathway	ATP-dependent DNA helicase, RecQ family	12	32	6	14	5	2	17	27	23	5	17	17	6	3	3	26	12
RNA Metabolism	RNA processing and modification	ATP-dependent_RNA_helicases,_bacterial	ATP-dependent RNA helicase Atu1833	0	0	0	0	0	1	0	0	0	0	0	0	0	0	0	0	0
RNA Metabolism	RNA processing and modification	ATP-dependent_RNA_helicases,_bacterial	ATP-dependent RNA helicase BA2475	0	1	2	3	0	0	1	3	1	1	2	1	0	1	2	1	0
RNA Metabolism	RNA processing and modification	ATP-dependent_RNA_helicases,_bacterial	ATP-dependent RNA helicase Bcep18194_A5658	0	0	1	5	0	0	0	0	3	0	2	2	0	0	0	3	0
RNA Metabolism	RNA processing and modification	ATP-dependent_RNA_helicases,_bacterial	ATP-dependent RNA helicase DbpA	0	2	0	2	0	0	0	0	0	0	0	0	0	0	0	0	0
RNA Metabolism	RNA processing and modification	ATP-dependent_RNA_helicases,_bacterial	ATP-dependent RNA helicase RhlB	0	1	0	1	0	0	0	0	0	0	0	0	0	0	0	0	0
RNA Metabolism	RNA processing and modification	ATP-dependent_RNA_helicases,_bacterial	ATP-dependent RNA helicase RhlE	0	1	2	3	0	0	0	7	9	3	4	1	0	0	2	5	0
RNA Metabolism	RNA processing and modification	ATP-dependent_RNA_helicases,_bacterial	ATP-dependent RNA helicase SrmB	0	0	0	1	0	0	0	0	0	0	0	0	0	0	0	0	0
RNA Metabolism	RNA processing and modification	ATP-dependent_RNA_helicases,_bacterial	ATP-dependent RNA helicase YfmL	0	0	0	3	0	0	0	1	1	2	1	2	0	0	0	5	0
RNA Metabolism	RNA processing and modification	ATP-dependent_RNA_helicases,_bacterial	ATP-dependent RNA helicase YqfR	0	0	1	5	0	0	0	1	3	0	2	0	0	0	0	3	0
DNA Metabolism	DNA repair	DNA_repair,_bacterial_DinG_and_relatives	ATP-dependent helicase DinG/Rad3	1	0	0	2	0	0	0	0	0	0	0	0	0	0	0	0	0
Protein Metabolism	Protein degradation	Proteasome_bacterial	ATP-dependent hsl protease ATP-binding subunit HslU	7	17	7	29	7	18	9	9	15	8	19	11	9	9	4	13	1
DNA Metabolism	DNA repair	ATP-dependent_Nuclease	ATP-dependent nuclease, subunit A	2	0	0	10	0	6	2	1	6	13	10	3	9	2	4	14	0
DNA Metabolism	DNA repair	ATP-dependent_Nuclease	ATP-dependent nuclease, subunit B	0	0	0	5	0	0	1	2	4	2	6	2	0	0	0	7	0
Protein Metabolism	Protein degradation	Proteolysis_in_bacteria,_ATP-dependent	ATP-dependent protease HslV (EC 3.4.25.-)	4	8	1	7	3	10	3	3	10	4	2	5	1	3	1	4	1
Protein Metabolism	Protein degradation	Proteolysis_in_bacteria,_ATP-dependent	ATP-dependent protease La (EC 3.4.21.53)	6	23	3	10	1	5	2	8	9	5	10	5	7	4	5	6	1
Protein Metabolism	Protein degradation	Proteolysis_in_bacteria,_ATP-dependent	ATP-dependent protease La (EC 3.4.21.53) Type I	17	73	37	66	20	20	25	52	58	15	52	29	12	13	14	69	20
Protein Metabolism	Protein degradation	Proteasome_bacterial	ATP-dependent protease La (EC 3.4.21.53) Type II	0	0	0	2	0	1	0	0	0	0	1	0	0	0	0	0	0
Protein Metabolism	Protein degradation	Proteasome_bacterial	ATP-dependent protease LonB-like Type I	0	2	3	1	0	0	1	1	5	2	3	0	1	2	1	3	0
Carbohydrates	Sugar alcohols	Glycerol_fermenation_to_1,3-propanediol	ATP:Cob(I)alamin adenosyltransferase (EC 2.5.1.17)	0	0	0	1	0	0	0	0	0	0	0	0	0	0	0	0	0
Cell Wall and Capsule	NULL	YjeE	ATPase YjeE, predicted to have essential role in cell wall biosynthesis	4	16	6	5	5	2	3	12	25	4	12	9	3	6	11	7	0
Cofactors, Vitamins, Prosthetic Groups, Pigments	Tetrapyrroles	Coenzyme_B12_biosynthesis	ATPase component CbiO of energizing module of cobalt ECF transporter	0	0	1	4	0	1	0	2	4	1	1	0	1	1	0	1	0
Membrane Transport	NULL	Transport_of_Nickel_and_Cobalt	ATPase component NikO of energizing module of nickel ECF transporter	0	3	0	2	0	0	0	0	0	0	0	0	0	0	0	3	0
Membrane Transport	NULL	ECF_class_transporters	ATPase component STY3232 of energizing module of queuosine-regulated ECF transporter	2	2	0	0	0	0	0	0	0	0	0	0	0	0	0	0	0
Membrane Transport	NULL	ECF_class_transporters	ATPase component STY3233 of energizing module of queuosine-regulated ECF transporter	0	0	0	2	0	0	0	0	0	0	0	0	0	0	0	0	0
Cofactors, Vitamins, Prosthetic Groups, Pigments	NULL	Thiamin_biosynthesis	ATPase component YkoD of energizing module of thiamin-regulated ECF transporter for HydroxyMethylPyrimidine	0	0	0	1	0	0	0	0	0	1	1	0	0	0	0	0	0
Membrane Transport	NULL	ECF_class_transporters	ATPase component of general energizing module of ECF transporters	1	10	9	34	1	3	9	16	14	4	16	8	5	3	12	15	1
Miscellaneous	Plant-Prokaryote DOE project	At1g14345	ATPase of the AAA+ family protein associated with FIG137771 hypothetical protein	1	0	0	1	0	1	0	1	2	0	0	1	0	0	0	0	0
Phages, Prophages, Transposable elements, Plasmids	Plasmid related functions	Plasmid-encoded_T-DNA_transfer	ATPase required for both assembly of type IV secretion complex and secretion of T-DNA complex, VirB11	0	0	0	0	0	1	0	0	0	0	0	0	1	0	0	0	0
Membrane Transport	Protein and nucleoprotein secretion system, Type IV	pVir_Plasmid_of_Campylobacter	ATPase required for both assembly of type IV secretion complex and secretion of T-DNA complex, VirB4	0	1	0	1	1	0	0	1	0	0	1	0	1	0	0	1	0
Protein Metabolism	Protein degradation	Proteolysis_in_bacteria,_ATP-dependent	ATPase, AFG1 family	1	1	0	3	0	0	0	0	0	0	0	0	0	0	0	0	0
Virulence, Disease and Defense	Adhesion	Accessory_colonization_factor	Accessory colonization factor AcfD precursor	1	0	0	1	0	0	0	0	0	0	0	0	0	0	0	0	0
Carbohydrates	Fermentation	Fermentations:_Lactate	Acetaldehyde dehydrogenase (EC 1.2.1.10)	2	19	6	25	4	10	5	13	34	3	9	18	10	5	9	19	2
Metabolism of Aromatic Compounds	Peripheral pathways for catabolism of aromatic compounds	Biphenyl_Degradation	Acetaldehyde dehydrogenase, acetylating, (EC 1.2.1.10) in gene cluster for degradation of phenols, cresols, catechol	0	1	0	1	0	0	0	0	0	0	0	0	0	0	0	0	0
Carbohydrates	Sugar alcohols	Ethanolamine_utilization	Acetaldehyde dehydrogenase, ethanolamine utilization cluster	1	1	2	4	0	0	0	0	1	0	0	0	0	0	1	4	0
Carbohydrates	Sugar alcohols	Ethanolamine_utilization	Acetate kinase (EC 2.7.2.1)	22	68	30	63	5	23	31	71	68	21	68	48	18	25	26	70	21
Protein Metabolism	Protein processing and modification	Protein_Acetylation_and_Deacetylation_in_Bacteria	Acetate permease ActP (cation/acetate symporter)	3	2	1	5	0	2	0	0	3	1	3	2	1	3	0	1	0
Regulation and Cell signaling	NULL	Orphan_regulatory_proteins	Acetoacetate metabolism regulatory protein AtoC	0	3	0	0	0	0	0	0	0	0	0	0	0	0	0	0	0
Cofactors, Vitamins, Prosthetic Groups, Pigments	Folate and pterines	Pterin_metabolism_3	Acetoacetyl-CoA synthetase (EC 6.2.1.16)	0	0	0	0	0	0	0	1	0	0	0	0	0	0	0	0	0
Carbohydrates	Fermentation	Acetoin,_butanediol_metabolism	Acetoin (diacetyl) reductase (EC 1.1.1.5)	0	0	0	1	0	0	0	0	0	0	0	0	0	0	0	0	0
Carbohydrates	Fermentation	Acetoin,_butanediol_metabolism	Acetoin dehydrogenase E1 component alpha-subunit (EC 1.2.4.-)	0	1	0	3	0	0	0	2	0	0	0	0	0	0	0	0	0
Carbohydrates	Central carbohydrate metabolism	Dehydrogenase_complexes	Acetoin dehydrogenase E1 component beta-subunit (EC 1.2.4.-)	0	1	0	1	0	0	0	0	2	1	0	0	0	2	0	0	0
Carbohydrates	Fermentation	Acetoin,_butanediol_metabolism	Acetolactate synthase large subunit (EC 2.2.1.6)	15	39	25	52	14	20	22	43	57	19	42	28	15	13	19	50	9
Carbohydrates	Fermentation	Acetoin,_butanediol_metabolism	Acetolactate synthase small subunit (EC 2.2.1.6)	9	15	12	7	2	2	3	24	17	10	13	8	6	5	9	13	7
Carbohydrates	Fermentation	Acetoin,_butanediol_metabolism	Acetolactate synthase, catabolic (EC 2.2.1.6)	0	0	0	4	0	0	0	0	3	0	3	2	0	0	0	2	0
Carbohydrates	NULL	Sugar_utilization_in_Thermotogales	Acetyl xylan esterase (EC 3.1.1.41)	0	0	1	0	0	0	0	0	0	0	2	0	1	3	0	0	0
Fatty Acids, Lipids, and Isoprenoids	NULL	Polyhydroxybutyrate_metabolism	Acetyl-CoA acetyltransferase (EC 2.3.1.9)	2	6	9	20	2	4	5	12	14	3	12	9	5	7	4	6	3
Respiration	NULL	Carbon_monoxide_induced_hydrogenase	Acetyl-CoA synthase corrinoid iron-sulfur protein, large subunit	0	0	3	2	0	1	1	0	2	1	5	2	1	2	0	4	0
Respiration	NULL	Carbon_monoxide_induced_hydrogenase	Acetyl-CoA synthase corrinoid iron-sulfur protein, small subunit	1	0	1	4	2	1	1	5	4	2	5	3	1	1	1	0	0
Carbohydrates	Central carbohydrate metabolism	Pyruvate_metabolism_II:_acetyl-CoA,_acetogenesis_from_pyruvate	Acetyl-CoA synthetase (ADP-forming) alpha and beta chains, putative	0	0	1	3	0	0	0	1	2	0	2	0	0	0	0	0	0
Carbohydrates	Central carbohydrate metabolism	Pyruvate_metabolism_II:_acetyl-CoA,_acetogenesis_from_pyruvate	Acetyl-CoA synthetase (ADP-forming) alpha chain (EC 6.2.1.13)	0	2	0	2	0	0	0	0	2	0	0	0	0	0	0	0	0
Carbohydrates	Fermentation	Acetone_Butanol_Ethanol_Synthesis	Acetyl-CoA:acetoacetyl-CoA transferase, alpha subunit (EC 2.8.3.8)	0	2	1	0	0	0	0	2	0	2	0	0	0	0	2	2	0
Carbohydrates	Fermentation	Acetyl-CoA_fermentation_to_Butyrate	Acetyl-CoA:acetoacetyl-CoA transferase, beta subunit (EC 2.8.3.8)	0	0	0	1	0	1	0	0	0	0	0	0	1	0	0	0	0
Fatty Acids, Lipids, and Isoprenoids	Fatty acids	Fatty_Acid_Biosynthesis_FASII	Acetyl-coenzyme A carboxyl transferase alpha chain (EC 6.4.1.2)	3	24	7	21	2	12	8	15	18	2	16	14	6	1	4	13	3
Fatty Acids, Lipids, and Isoprenoids	Fatty acids	Fatty_Acid_Biosynthesis_FASII	Acetyl-coenzyme A carboxyl transferase beta chain (EC 6.4.1.2)	6	14	9	17	1	11	1	11	21	3	16	13	3	4	3	15	0
Protein Metabolism	Protein processing and modification	Protein_Acetylation_and_Deacetylation_in_Bacteria	Acetyl-coenzyme A synthetase (EC 6.2.1.1)	1	5	0	4	0	3	0	3	2	0	5	1	0	0	0	0	0
Amino Acids and Derivatives	Arginine; urea cycle, polyamines	Arginine_Biosynthesis_extended	Acetylglutamate kinase (EC 2.7.2.8)	7	22	14	28	4	6	8	27	29	4	21	12	8	6	19	30	1
Miscellaneous	Plant-Prokaryote DOE project	PROSC	Acetylornithine aminotransferase (EC 2.6.1.11)	9	42	21	39	6	10	16	41	64	16	39	19	7	11	18	42	10
Amino Acids and Derivatives	Arginine; urea cycle, polyamines	Arginine_Biosynthesis_extended	Acetylornithine deacetylase (EC 3.5.1.16)	7	36	18	29	5	11	15	38	33	7	24	25	16	17	20	42	12
Carbohydrates	Organic acids	Propionate-CoA_to_Succinate_Module	Aconitate hydratase (EC 4.2.1.3)	4	17	16	32	6	8	14	25	33	9	21	11	8	10	11	17	7
Carbohydrates	Central carbohydrate metabolism	Glyoxylate_bypass	Aconitate hydratase 2 (EC 4.2.1.3)	3	5	3	4	1	5	1	3	5	4	5	6	3	2	0	1	0
Virulence, Disease and Defense	Resistance to antibiotics and toxic compounds	Multidrug_Resistance_Efflux_Pumps	Acriflavin resistance protein	43	107	54	52	18	22	49	96	80	26	63	46	34	48	55	125	47
Amino Acids and Derivatives	Aromatic amino acids and derivatives	Tryptophan_synthesis	Acting phosphoribosylanthranilate isomerase (EC 5.3.1.24)	0	0	1	0	0	0	0	0	0	0	1	0	0	0	1	0	0
Clustering-based subsystems	Fatty acid metabolic cluster	COG1399	Acyl carrier protein	0	1	2	0	0	0	1	0	0	0	2	0	0	0	0	2	0
Fatty Acids, Lipids, and Isoprenoids	Fatty acids	Fatty_Acid_Biosynthesis_FASI	Acyl carrier protein of FASI	0	0	0	0	0	0	0	4	0	0	2	0	0	0	6	5	0
Clustering-based subsystems	Fatty acid metabolic cluster	CBSS-246196.1.peg.364	Acyl dehydratase	2	4	6	2	0	4	2	8	10	1	7	6	1	2	5	7	0
Amino Acids and Derivatives	Branched-chain amino acids	Isoleucine_degradation	Acyl-CoA dehydrogenase, short-chain specific (EC 1.3.99.2)	0	1	0	4	0	0	0	2	0	1	2	1	1	0	1	0	1
Clustering-based subsystems	NULL	CBSS-176280.1.peg.1561	Acyl-CoA hydrolase (EC 3.1.2.20)	0	2	1	4	0	1	0	0	1	0	3	0	0	0	0	0	0
Fatty Acids, Lipids, and Isoprenoids	Fatty acids	Acyl-CoA_thioesterase_II	Acyl-CoA thioesterase II (EC 3.1.2.-)	1	1	1	2	0	0	0	0	0	0	1	0	0	0	1	2	0
Cell Wall and Capsule	Gram-Negative cell wall components	KDO2-Lipid_A_biosynthesis	Acyl-[acyl-carrier-protein]--UDP-N-acetylglucosamine O-acyltransferase (EC 2.3.1.129)	6	36	7	16	2	2	6	25	25	7	16	16	4	6	8	31	7
Fatty Acids, Lipids, and Isoprenoids	Phospholipids	Glycerolipid_and_Glycerophospholipid_Metabolism_in_Bacteria	Acyl-phosphate:glycerol-3-phosphate O-acyltransferase PlsY	1	1	0	3	1	5	0	0	1	0	1	1	0	0	0	1	0
Protein Metabolism	Protein degradation	Omega_peptidases_(EC_3.4.19.-)	Acylamino-acid-releasing enzyme (EC 3.4.19.1)	0	2	0	1	0	0	0	0	2	0	3	0	0	2	4	6	0
Carbohydrates	Central carbohydrate metabolism	Pyruvate_metabolism_II:_acetyl-CoA,_acetogenesis_from_pyruvate	Acylphosphate phosphohydrolase (EC 3.6.1.7), putative	0	0	0	0	0	0	0	0	0	0	1	0	0	0	0	0	0
Membrane Transport	NULL	Transport_of_Nickel_and_Cobalt	Additional periplasmic component NikK of nickel ECF transporter	0	0	0	0	0	0	0	0	0	0	1	0	0	0	0	0	0
Membrane Transport	NULL	Transport_of_Nickel_and_Cobalt	Additional substrate-specific component NikN of nickel ECF transporter	0	0	1	0	0	0	0	1	1	0	0	0	0	0	0	0	0
Nucleosides and Nucleotides	Purines	Purine_conversions	Adenine deaminase (EC 3.5.4.2)	0	5	3	7	3	2	4	10	8	1	7	2	2	1	1	8	0
Regulation and Cell signaling	NULL	cAMP_signaling_in_bacteria	Adenine phosphoribosyltransferase (EC 2.4.2.7)	1	15	6	19	2	9	5	12	18	10	10	12	2	4	9	19	3
Clustering-based subsystems	NULL	CBSS-257314.1.peg.752	Adenine-specific methyltransferase (EC 2.1.1.72)	1	2	2	6	1	2	0	9	4	3	5	7	3	3	4	7	0
Clustering-based subsystems	NULL	CBSS-224911.1.peg.435	Adenosine (5')-pentaphospho-(5'')-adenosine pyrophosphohydrolase (EC 3.6.1.-)	0	1	0	1	0	1	0	0	0	0	1	0	0	0	0	0	0
Nucleosides and Nucleotides	Purines	Purine_conversions	Adenosine deaminase (EC 3.5.4.4)	0	5	1	5	0	1	1	0	3	2	2	2	0	0	0	1	0
Miscellaneous	Plant-Prokaryote DOE project	At1g54520	Adenosylcobinamide-phosphate guanylyltransferase (EC 2.7.7.62)	1	7	0	1	1	1	1	7	7	0	0	1	1	0	1	3	1
Cofactors, Vitamins, Prosthetic Groups, Pigments	Tetrapyrroles	Cobalamin_synthesis	Adenosylcobinamide-phosphate synthase	0	7	3	6	3	1	4	13	16	4	8	6	3	2	2	9	4
Amino Acids and Derivatives	Lysine, threonine, methionine, and cysteine	Methionine_Biosynthesis	Adenosylhomocysteinase (EC 3.3.1.1)	10	46	14	39	3	11	14	27	25	6	30	22	14	6	7	42	8
Cofactors, Vitamins, Prosthetic Groups, Pigments	Biotin	Biotin_biosynthesis	Adenosylmethionine-8-amino-7-oxononanoate aminotransferase (EC 2.6.1.62)	13	24	18	33	4	12	18	29	34	6	36	26	14	11	12	26	5
Clustering-based subsystems	Nucleotidyl-phosphate metabolic cluster	CBSS-222523.1.peg.1311	Adenylate cyclase	1	3	0	2	3	0	2	1	3	1	4	3	3	1	1	3	1
Miscellaneous	Plant-Prokaryote DOE project	Iojap	Adenylate cyclase (EC 4.6.1.1)	2	2	1	2	0	0	0	1	0	0	1	0	0	0	0	1	0
Nucleosides and Nucleotides	Purines	Purine_conversions	Adenylate kinase (EC 2.7.4.3)	11	20	22	20	11	8	15	29	33	11	33	19	12	10	18	51	10
Nucleosides and Nucleotides	Purines	De_Novo_Purine_Biosynthesis	Adenylosuccinate lyase (EC 4.3.2.2)	18	70	26	64	12	23	24	51	67	20	50	33	17	25	19	67	13
Nucleosides and Nucleotides	Purines	Purine_conversions	Adenylosuccinate synthetase (EC 6.3.4.4)	18	52	25	39	10	17	24	46	61	19	46	35	15	16	17	66	13
Sulfur Metabolism	Inorganic sulfur assimilation	Inorganic_Sulfur_Assimilation	Adenylylsulfate kinase (EC 2.7.1.25)	4	17	11	8	2	2	4	18	21	1	11	17	4	5	7	20	5
Sulfur Metabolism	Inorganic sulfur assimilation	Inorganic_Sulfur_Assimilation	Adenylylsulfate reductase alpha-subunit (EC 1.8.99.2)	0	5	0	3	0	0	0	0	6	0	2	0	0	0	0	6	0
Sulfur Metabolism	Inorganic sulfur assimilation	Inorganic_Sulfur_Assimilation	Adenylylsulfate reductase beta-subunit (EC 1.8.99.2)	0	1	0	0	0	0	0	0	0	0	0	0	0	0	0	0	0
Amino Acids and Derivatives	Glutamine, glutamate, aspartate, asparagine; ammonia assimilation	Glutamate_and_Aspartate_uptake_in_Bacteria	Aerobic C4-dicarboxylate transporter for fumarate, L-malate, D-malate, succunate, aspartate	1	4	1	6	0	0	0	0	4	0	2	4	0	1	0	2	1
Cofactors, Vitamins, Prosthetic Groups, Pigments	Tetrapyrroles	Coenzyme_B12_biosynthesis	Aerobic cobaltochelatase CobS subunit (EC 6.6.1.2)	0	0	0	0	0	0	0	0	0	0	0	1	0	0	0	0	0
Carbohydrates	Sugar alcohols	Glycerol_and_Glycerol-3-phosphate_Uptake_and_Utilization	Aerobic glycerol-3-phosphate dehydrogenase (EC 1.1.5.3)	1	2	0	1	0	0	0	0	1	0	0	0	0	0	0	0	0
Stress Response	Oxidative stress	Regulation_of_Oxidative_Stress_Response	Aerobic respiration control protein arcA	1	1	0	1	0	0	0	0	0	0	0	0	0	0	0	0	0
Stress Response	Oxidative stress	Regulation_of_Oxidative_Stress_Response	Aerobic respiration control sensor protein arcB (EC 2.7.3.-)	0	1	0	1	0	0	0	0	0	0	0	0	0	0	0	0	0
Motility and Chemotaxis	NULL	Bacterial_Chemotaxis	Aerotaxis sensor receptor protein	0	2	0	1	0	0	0	0	0	0	0	0	0	0	0	0	0
Clustering-based subsystems	Putative GGDEF domain protein related to agglutinin secretion	CBSS-323850.3.peg.3284	Agglutination protein	5	10	3	6	1	0	2	13	8	5	6	7	2	3	5	13	3
Amino Acids and Derivatives	Arginine; urea cycle, polyamines	Arginine_and_Ornithine_Degradation	Agmatinase (EC 3.5.3.11)	1	8	2	12	2	2	2	2	5	2	5	4	4	1	4	7	2
Amino Acids and Derivatives	Arginine; urea cycle, polyamines	Arginine_and_Ornithine_Degradation	Agmatine deiminase (EC 3.5.3.12)	2	10	2	10	2	0	9	11	7	1	3	10	3	7	5	21	4
Amino Acids and Derivatives	Arginine; urea cycle, polyamines	Polyamine_Metabolism	Agmatine/putrescine antiporter, associated with agmatine catabolism	0	0	0	1	0	1	0	0	0	0	0	0	0	0	1	0	0
Membrane Transport	NULL	Agrobacterium_opine_transport	Agropinic acid transporter permease protein AgaB	0	0	0	0	0	0	0	0	0	0	0	0	0	0	0	1	0
Carbohydrates	Central carbohydrate metabolism	Pyruvate_Alanine_Serine_Interconversions	Alanine dehydrogenase (EC 1.4.1.1)	5	17	4	11	1	1	5	16	15	2	10	4	3	3	3	18	2
Amino Acids and Derivatives	Alanine, serine, and glycine	Alanine_biosynthesis	Alanine racemase (EC 5.1.1.1)	0	12	17	26	2	8	7	22	29	7	20	15	6	5	10	21	6
Carbohydrates	Central carbohydrate metabolism	Pyruvate_Alanine_Serine_Interconversions	Alanine racemase, biosynthetic (EC 5.1.1.1)	2	5	0	4	2	1	0	0	1	0	1	1	2	1	1	1	2
Carbohydrates	Central carbohydrate metabolism	Pyruvate_Alanine_Serine_Interconversions	Alanine racemase, catabolic (EC 5.1.1.1)	0	2	0	1	0	0	0	0	0	0	0	0	0	0	0	0	0
Clustering-based subsystems	NULL	CBSS-281090.3.peg.464	Alanyl-tRNA synthetase (EC 6.1.1.7)	19	78	32	83	16	22	37	60	88	26	76	50	20	26	30	80	18
Protein Metabolism	Protein biosynthesis	tRNA_aminoacylation,_Ala	Alanyl-tRNA synthetase domain protein	0	4	0	0	0	0	0	0	6	0	7	0	0	1	4	0	6
Carbohydrates	Fermentation	Acetone_Butanol_Ethanol_Synthesis	Alcohol dehydrogenase (EC 1.1.1.1)	15	38	25	58	7	23	14	43	50	19	53	35	24	17	21	58	13
Carbohydrates	Fermentation	Butanol_Biosynthesis	Alcohol dehydrogenase (EC 1.1.1.1); Acetaldehyde dehydrogenase (EC 1.2.1.10)	1	5	2	2	0	2	0	2	1	2	2	0	1	1	4	1	1
Fatty Acids, Lipids, and Isoprenoids	Phospholipids	Glycerolipid_and_Glycerophospholipid_Metabolism_in_Bacteria	Aldehyde dehydrogenase (EC 1.2.1.3)	1	14	9	19	1	5	3	6	17	1	22	3	1	2	4	13	0
Carbohydrates	Monosaccharides	L-rhamnose_utilization	Aldehyde dehydrogenase A (EC 1.2.1.22)	1	3	0	5	1	0	1	2	1	0	2	1	0	2	1	3	0
Carbohydrates	Central carbohydrate metabolism	Methylglyoxal_Metabolism	Aldehyde dehydrogenase B (EC 1.2.1.22)	4	4	1	5	1	2	0	2	2	0	1	1	0	3	1	0	0
Cofactors, Vitamins, Prosthetic Groups, Pigments	Folate and pterines	Pterin_biosynthesis	Aldo-keto reductase family 1 member B10 (EC 1.1.1.-)	0	0	0	0	0	0	0	0	0	0	0	0	0	0	1	0	0
Stress Response	Dessication stress	O-antigen_capsule_important_for_environmental_persistence	Aldolase YihT	0	1	0	1	0	0	0	0	0	0	0	0	0	0	0	0	0
Carbohydrates	Di- and oligosaccharides	Maltose_and_Maltodextrin_Utilization	Aldose 1-epimerase (EC 5.1.3.3)	6	29	9	20	5	5	9	27	26	6	26	12	4	9	11	31	8
Carbohydrates	NULL	Unknown_carbohydrate_utilization_(_cluster_Ydj_)	Aldose 1-epimerase family protein YeaD	0	0	0	1	0	0	0	0	0	0	0	0	0	0	0	0	0
Carbohydrates	NULL	Unknown_sugar_utilization_(cluster_yphABCDEFG)	Aldose 1-epimerase family protein YphB	0	1	0	0	0	0	0	0	0	0	0	0	0	0	0	0	0
Stress Response	Dessication stress	O-antigen_capsule_important_for_environmental_persistence	Aldose-ketose isomerase YihS	0	1	0	2	0	0	0	0	0	0	0	0	0	0	0	0	0
Carbohydrates	Monosaccharides	L-rhamnose_utilization	Alfa-L-rhamnosidase (EC 3.2.1.40)	13	26	10	16	4	6	5	26	23	2	13	5	3	10	12	23	0
Cell Wall and Capsule	Capsular and extracellular polysacchrides	Alginate_metabolism	Alginate lyase precursor (EC 4.2.2.3)	0	0	0	0	0	0	1	0	0	0	0	0	0	0	0	0	0
Phosphorus Metabolism	NULL	P_uptake_(cyanobacteria)	Alkaline phosphatase (EC 3.1.3.1)	9	51	23	20	6	8	19	53	43	11	37	19	13	16	23	51	12
Clustering-based subsystems	CRISPRs and associated hypotheticals	CBSS-216592.1.peg.3534	Alkaline phosphatase isozyme conversion protein precursor (EC 3.4.11.-)	0	1	0	1	0	0	0	0	0	0	0	0	0	0	0	0	0
Phosphorus Metabolism	NULL	Phosphate_metabolism	Alkaline phosphatase like protein	0	3	3	1	1	2	1	3	2	0	2	1	0	1	1	1	0
Phosphorus Metabolism	NULL	Phosphate_metabolism	Alkaline phosphatase synthesis transcriptional regulatory protein PhoP	0	0	0	0	0	0	0	0	1	0	0	0	0	0	0	0	0
Sulfur Metabolism	Organic sulfur assimilation	Alkanesulfonates_Utilization	Alkanesulfonate monooxygenase (EC 1.14.14.5)	0	1	0	0	0	0	0	0	0	0	0	0	0	0	0	0	0
Regulation and Cell signaling	NULL	DNA-binding_regulatory_proteins,_strays	Alkanesulfonate utilization operon LysR-family regulator CbI	0	1	0	1	1	0	0	0	0	0	0	0	0	0	0	0	0
Sulfur Metabolism	Organic sulfur assimilation	Alkanesulfonates_Utilization	Alkanesulfonates ABC transporter ATP-binding protein	0	3	0	0	0	0	0	1	1	0	0	0	0	0	1	0	0
Sulfur Metabolism	Organic sulfur assimilation	Alkanesulfonate_assimilation	Alkanesulfonates transport system permease protein	0	1	0	1	0	0	0	0	0	0	0	0	0	0	0	0	0
Clustering-based subsystems	NULL	Putative_sulfate_assimilation_cluster	Alkanesulfonates-binding protein	0	3	1	1	0	0	0	0	0	0	1	1	0	0	1	2	0
Sulfur Metabolism	NULL	Thioredoxin-disulfide_reductase	Alkyl hydroperoxide reductase protein C (EC 1.6.4.-)	1	2	2	5	0	2	3	4	1	1	3	1	0	3	0	5	0
Sulfur Metabolism	NULL	Thioredoxin-disulfide_reductase	Alkyl hydroperoxide reductase protein F (EC 1.6.4.-)	2	4	8	6	2	6	7	4	15	3	8	1	0	3	2	9	1
Sulfur Metabolism	NULL	Thioredoxin-disulfide_reductase	Alkyl hydroperoxide reductase subunit C-like protein	1	1	0	1	0	2	0	6	8	0	2	2	0	0	1	4	3
Phosphorus Metabolism	NULL	Alkylphosphonate_utilization	Alkylphosphonate utilization operon protein PhnA	0	1	0	1	0	0	0	0	0	0	0	0	0	0	0	0	0
Nitrogen Metabolism	NULL	Allantoin_Utilization	Allantoate amidohydrolase (EC 3.5.3.9)	0	3	0	2	0	0	0	0	0	0	0	0	0	0	0	0	0
Nitrogen Metabolism	NULL	Allantoin_Utilization	Allantoin permease	1	2	0	2	0	0	0	0	0	0	0	0	0	0	0	0	0
Nitrogen Metabolism	NULL	Allantoin_Utilization	Allantoinase (EC 3.5.2.5)	0	2	0	7	1	0	0	2	3	2	0	0	0	1	0	3	1
Amino Acids and Derivatives	Arginine; urea cycle, polyamines	Urea_carboxylase_and_Allophanate_hydrolase_cluster	Allophanate hydrolase 2 subunit 1 (EC 3.5.1.54)	0	0	1	3	0	0	0	3	1	2	3	0	1	0	0	3	0
Clustering-based subsystems	NULL	Allophanate_hydrolase_2_and_Biotin_carboxylase_cluster	Allophanate hydrolase 2 subunit 2 (EC 3.5.1.54)	1	4	0	4	2	1	0	3	1	2	0	0	0	0	0	2	0
Carbohydrates	Di- and oligosaccharides	Trehalose_Biosynthesis	Alpha,alpha-trehalose-phosphate synthase [UDP-forming] (EC 2.4.1.15)	0	1	0	0	0	0	0	0	0	0	0	0	0	0	0	0	0
Carbohydrates	Monosaccharides	Mannose_Metabolism	Alpha-1,2-mannosidase	37	142	41	53	20	32	59	117	132	43	79	83	28	25	58	142	67
Clustering-based subsystems	NULL	CBSS-296591.1.peg.2330	Alpha-1,3-N-acetylgalactosamine transferase PglA (EC 2.4.1.-)	0	0	0	0	0	0	0	0	0	0	1	0	0	0	0	0	2
Protein Metabolism	Protein processing and modification	N-linked_Glycosylation_in_Bacteria	Alpha-1,4-N-acetylgalactosamine transferase PglH (EC 2.4.1.-)	0	1	0	0	0	0	0	0	0	0	1	0	0	0	0	0	0
Protein Metabolism	Protein processing and modification	N-linked_Glycosylation_in_Bacteria	Alpha-1,4-N-acetylgalactosamine transferase PglJ (EC 2.4.1.-)	0	0	0	0	0	0	0	0	0	0	3	0	0	0	0	1	0
Clustering-based subsystems	NULL	CBSS-316273.3.peg.227	Alpha-2-macroglobulin	2	0	0	4	0	0	0	0	0	0	1	1	0	0	0	1	0
Cell Wall and Capsule	Capsular and extracellular polysacchrides	Rhamnose_containing_glycans	Alpha-D-GlcNAc alpha-1,2-L-rhamnosyltransferase (EC 2.4.1.-)	1	2	4	2	2	0	0	7	8	1	10	2	0	1	3	7	1
Cell Wall and Capsule	Capsular and extracellular polysacchrides	Rhamnose_containing_glycans	Alpha-L-Rha alpha-1,2-L-rhamnosyltransferase/alpha-L-Rha alpha-1,3-L- rhamnosyltransferase (EC 2.4.1.-)	0	0	0	0	0	1	0	2	0	0	1	0	0	0	2	0	0
Cell Wall and Capsule	Capsular and extracellular polysacchrides	Rhamnose_containing_glycans	Alpha-L-Rha alpha-1,3-L-rhamnosyltransferase (EC 2.4.1.-)	0	0	0	1	0	0	0	0	0	0	0	0	0	0	0	0	0
Miscellaneous	Plant-Prokaryote DOE project	COG3533	Alpha-L-arabinofuranosidase II precursor (EC 3.2.1.55)	1	11	2	3	3	5	1	4	5	3	9	5	3	3	3	6	1
Carbohydrates	NULL	Sugar_utilization_in_Thermotogales	Alpha-L-fucosidase (EC 3.2.1.51)	15	69	22	46	11	14	33	67	68	16	48	24	9	21	48	82	20
Carbohydrates	Aminosugars	Chitin_and_N-acetylglucosamine_utilization	Alpha-N-acetylglucosaminidase (EC 3.2.1.50)	1	9	5	6	0	2	3	13	10	1	4	4	3	3	6	8	9
Miscellaneous	Plant-Prokaryote DOE project	COG3533	Alpha-N-arabinofuranosidase (EC 3.2.1.55)	13	50	33	44	8	16	27	58	49	24	53	20	11	4	25	63	17
Carbohydrates	Monosaccharides	L-Arabinose_utilization	Alpha-N-arabinofuranosidase 2 (EC 3.2.1.55)	2	7	2	1	0	1	0	4	5	1	2	2	1	0	2	3	2
Carbohydrates	Di- and oligosaccharides	Trehalose_Biosynthesis	Alpha-amylase (EC 3.2.1.1)	11	39	23	14	5	8	18	50	45	11	33	18	8	11	17	38	19
Carbohydrates	Polysaccharides	Cellulosome	Alpha-amylase (Neopullulanase) SusA (EC 3.2.1.135)	4	8	3	11	3	3	5	9	11	5	11	7	5	5	6	14	11
Carbohydrates	Polysaccharides	Cellulosome	Alpha-amylase SusG (EC 3.2.1.1)	2	9	2	0	0	1	3	0	8	0	9	3	0	0	0	7	10
Miscellaneous	Plant-Prokaryote DOE project	COG3533	Alpha-arabinosides ABC transport system, permease protein 1	0	1	2	1	0	0	2	4	3	1	0	1	1	0	3	4	0
Miscellaneous	Plant-Prokaryote DOE project	COG3533	Alpha-arabinosides ABC transport system, permease protein 2	0	0	1	1	0	0	0	0	1	1	0	0	0	0	0	0	0
Miscellaneous	Plant-Prokaryote DOE project	COG3533	Alpha-arabinosides ABC transport system, substrate-binding protein	0	5	0	0	0	0	0	0	0	0	0	0	0	0	0	0	0
Protein Metabolism	Protein degradation	Dipeptidases_(EC_3.4.13.-)	Alpha-aspartyl dipeptidase Peptidase E (EC 3.4.13.21)	0	1	2	0	0	0	0	0	0	0	0	0	0	0	0	0	0
Membrane Transport	Protein secretion system, Type VII (Chaperone/Usher pathway, CU)	alpha-Fimbriae	Alpha-fimbriae tip adhesin	1	1	0	1	0	0	0	0	0	0	0	0	0	0	0	0	0
Membrane Transport	Protein secretion system, Type VII (Chaperone/Usher pathway, CU)	alpha-Fimbriae	Alpha-fimbriae usher protein	0	0	0	2	0	0	0	0	0	0	0	0	0	0	0	0	0
Sulfur Metabolism	NULL	Galactosylceramide_and_Sulfatide_metabolism	Alpha-galactosidase (EC 3.2.1.22)	10	23	56	83	20	27	27	73	77	29	44	27	22	21	34	86	11
Sulfur Metabolism	NULL	Galactosylceramide_and_Sulfatide_metabolism	Alpha-galactosidase precursor (EC 3.2.1.22)	2	6	6	5	2	4	6	16	16	3	8	4	3	4	8	12	8
Carbohydrates	Monosaccharides	D-Galacturonate_and_D-Glucuronate_Utilization	Alpha-glucosidase (EC 3.2.1.20)	13	39	30	57	22	27	24	63	63	24	50	39	16	11	35	90	13
Membrane Transport	ABC transporters	Periplasmic-Binding-Protein-Dependent_Transport_System_for_&#945;-Glucosides	Alpha-glucosidase AglA	0	0	0	0	0	0	1	0	0	0	1	1	0	1	0	0	0
Carbohydrates	Polysaccharides	Cellulosome	Alpha-glucosidase SusB (EC 3.2.1.20)	7	36	15	20	10	8	17	35	37	6	20	14	9	10	14	26	20
Stress Response	Dessication stress	O-antigen_capsule_important_for_environmental_persistence	Alpha-glucosyltransferase YihQ	2	0	0	1	0	0	0	0	0	0	0	0	0	0	0	0	0
Carbohydrates	Monosaccharides	D-Galacturonate_and_D-Glucuronate_Utilization	Alpha-glucuronidase (EC 3.2.1.139)	0	0	1	1	0	1	1	1	3	4	4	3	3	1	2	1	0
Sulfur Metabolism	Organic sulfur assimilation	Taurine_Utilization	Alpha-ketoglutarate-dependent taurine dioxygenase (EC 1.14.11.17)	0	2	0	1	0	0	0	0	0	0	0	0	0	0	0	0	0
Carbohydrates	NULL	Sugar_utilization_in_Thermotogales	Alpha-mannosidase (EC 3.2.1.24)	1	14	13	21	6	15	9	33	17	10	28	17	10	7	19	49	5
Cofactors, Vitamins, Prosthetic Groups, Pigments	Tetrapyrroles	Cobalamin_synthesis	Alpha-ribazole-5'-phosphate phosphatase (EC 3.1.3.73)	3	1	5	2	1	0	2	8	15	1	1	3	0	3	0	3	1
Carbohydrates	Monosaccharides	Xylose_utilization	Alpha-xylosidase (EC 3.2.1.-)	11	28	18	41	10	14	10	35	32	16	34	23	13	15	22	53	3
Cofactors, Vitamins, Prosthetic Groups, Pigments	Folate and pterines	5-FCL-like_protein	Alternative dihydrofolate reductase 2	0	0	0	0	0	0	0	0	0	0	0	0	1	1	0	0	0
Carbohydrates	Monosaccharides	D-Galacturonate_and_D-Glucuronate_Utilization	Altronate hydrolase (EC 4.2.1.7)	12	20	15	24	6	12	15	32	37	14	38	12	8	11	14	34	5
Carbohydrates	Monosaccharides	D-Galacturonate_and_D-Glucuronate_Utilization	Altronate oxidoreductase (EC 1.1.1.58)	11	31	17	20	9	8	9	26	15	8	22	7	2	6	13	25	4
Nucleosides and Nucleotides	Purines	De_Novo_Purine_Biosynthesis	Amidophosphoribosyltransferase (EC 2.4.2.14)	33	85	57	75	15	18	36	99	112	28	82	44	23	20	48	98	31
Amino Acids and Derivatives	Aromatic amino acids and derivatives	Aromatic_amino_acid_interconversions_with_aryl_acids	Amino acid-binding ACT	1	9	3	5	1	3	3	16	7	2	3	4	0	4	4	3	1
Virulence, Disease and Defense	Adhesion	Adhesion_of_Campylobacter	Amino-acid ABC transporter ATP-binding protein PebC	0	0	1	7	0	1	4	2	4	1	1	0	0	0	1	6	0
Cell Wall and Capsule	NULL	Recycling_of_Peptidoglycan_Amino_Acids	Aminoacyl-histidine dipeptidase (Peptidase D) (EC 3.4.13.3)	13	41	12	20	4	13	16	41	28	7	18	21	12	10	14	38	7
Cofactors, Vitamins, Prosthetic Groups, Pigments	Folate and pterines	p-Aminobenzoyl-Glutamate_Utilization	Aminobenzoyl-glutamate transport protein	0	1	0	1	0	0	0	0	0	0	1	0	0	0	0	0	0
Clustering-based subsystems	NULL	Possible_Ammonia_conversion_cluster	Aminodeoxychorismate lyase (EC 4.1.3.38)	2	0	0	0	0	1	1	1	1	0	0	1	0	1	0	0	1
Carbohydrates	CO2 fixation	Photorespiration_(oxidative_C2_cycle)	Aminomethyltransferase (glycine cleavage system T protein) (EC 2.1.2.10)	9	20	8	12	5	5	5	20	24	7	12	9	3	6	8	23	4
Protein Metabolism	Protein degradation	Protein_degradation	Aminopeptidase C (EC 3.4.22.40)	24	59	26	47	5	15	28	70	72	17	58	40	11	15	39	79	35
Protein Metabolism	Protein degradation	Aminopeptidases_(EC_3.4.11.-)	Aminopeptidase S (Leu, Val, Phe, Tyr preference) (EC 3.4.11.24)	0	1	0	1	0	0	1	0	1	0	0	2	0	0	0	0	0
Protein Metabolism	Protein degradation	Aminopeptidases_(EC_3.4.11.-)	Aminopeptidase Y (Arg, Lys, Leu preference) (EC 3.4.11.15)	3	9	4	9	0	2	6	10	14	4	4	4	5	0	6	6	5
Protein Metabolism	Protein degradation	Protein_degradation	Aminopeptidase YpdF (MP-, MA-, MS-, AP-, NP- specific)	1	5	10	19	1	1	1	13	15	6	15	11	1	2	4	17	0
Nitrogen Metabolism	NULL	Ammonia_assimilation	Ammonium transporter	3	19	14	23	3	12	13	27	27	14	25	12	10	9	11	28	2
Nitrogen Metabolism	NULL	Ammonia_assimilation	Ammonium transporter family	0	0	0	3	0	1	1	3	2	1	2	0	1	0	2	5	0
Cell Wall and Capsule	NULL	Recycling_of_Peptidoglycan_Amino_Acids	AmpG permease	5	24	12	16	2	1	9	15	17	5	16	7	1	5	9	20	3
Respiration	Electron accepting reactions	Anaerobic_respiratory_reductases	Anaerobic dehydrogenases, typically selenocysteine-containing	0	0	1	0	0	0	0	5	1	3	1	0	0	0	0	0	0
Respiration	Electron accepting reactions	Anaerobic_respiratory_reductases	Anaerobic dimethyl sulfoxide reductase chain A (EC 1.8.99.-)	1	4	0	11	0	0	0	0	0	0	1	0	0	0	0	0	0
Cofactors, Vitamins, Prosthetic Groups, Pigments	Folate and pterines	YgfZ	Anaerobic dimethyl sulfoxide reductase chain B (EC 1.8.99.-)	1	1	0	3	0	0	0	0	0	0	0	0	0	0	0	0	0
Respiration	Electron accepting reactions	Anaerobic_respiratory_reductases	Anaerobic dimethyl sulfoxide reductase chain C (EC 1.8.99.-)	0	3	0	1	0	0	0	0	0	0	0	0	0	0	0	0	0
Respiration	Electron donating reactions	Respiratory_dehydrogenases_1	Anaerobic glycerol-3-phosphate dehydrogenase subunit A (EC 1.1.5.3)	1	8	1	7	0	2	0	3	4	0	0	1	0	0	0	2	0
Respiration	Electron donating reactions	Respiratory_dehydrogenases_1	Anaerobic glycerol-3-phosphate dehydrogenase subunit C (EC 1.1.5.3)	2	1	0	1	0	1	2	0	0	0	0	0	0	0	1	2	1
Nitrogen Metabolism	NULL	Nitrosative_stress	Anaerobic nitric oxide reductase flavorubredoxin	0	2	0	1	0	0	0	0	0	0	0	0	0	0	0	0	0
Respiration	Electron accepting reactions	Anaerobic_respiratory_reductases	Anaerobic sulfite reductase subunit A	0	0	0	0	0	0	1	0	0	1	0	0	0	0	0	3	0
Respiration	Electron accepting reactions	Anaerobic_respiratory_reductases	Anaerobic sulfite reductase subunit B	0	1	0	4	0	3	1	6	1	2	6	1	2	1	0	5	0
Respiration	Electron accepting reactions	Anaerobic_respiratory_reductases	Anaerobic sulfite reductase subunit C (EC 1.8.1.-)	0	2	3	8	4	4	2	10	6	5	13	4	4	6	2	10	0
Cell Wall and Capsule	NULL	Recycling_of_Peptidoglycan_Amino_Sugars	Anhydro-N-acetylmuramic acid kinase (EC 2.7.1.-)	0	2	0	3	0	0	0	0	1	0	0	0	0	0	0	1	0
Amino Acids and Derivatives	Aromatic amino acids and derivatives	Chorismate:_Intermediate_for_synthesis_of_Tryptophan,_PAPA_antibiotics,_PABA,_3-hydroxyanthranilate_and_more.	Anthranilate phosphoribosyltransferase (EC 2.4.2.18)	4	23	10	23	5	6	11	28	26	4	8	18	7	7	14	20	0
Amino Acids and Derivatives	Aromatic amino acids and derivatives	Chorismate:_Intermediate_for_synthesis_of_Tryptophan,_PAPA_antibiotics,_PABA,_3-hydroxyanthranilate_and_more.	Anthranilate synthase, amidotransferase component (EC 4.1.3.27)	1	2	2	5	2	2	3	1	5	2	7	5	3	3	6	3	0
Amino Acids and Derivatives	Aromatic amino acids and derivatives	Tryptophan_synthesis	Anthranilate synthase, aminase component (EC 4.1.3.27)	2	23	9	12	5	6	4	13	17	6	14	5	4	6	11	8	4
Regulation and Cell signaling	Programmed Cell Death and Toxin-antitoxin Systems	Murein_hydrolase_regulation_and_cell_death	Antiholin-like protein LrgA	0	3	1	1	0	0	0	5	1	1	3	1	1	2	0	2	1
Phages, Prophages, Transposable elements, Plasmids	Phages, Prophages	Listeria_phi-A118-like_prophages	Antirepressor [Bacteriophage A118]	0	0	0	0	0	0	0	1	0	1	0	0	0	2	0	0	0
Phages, Prophages, Transposable elements, Plasmids	Phages, Prophages	Staphylococcal_phi-Mu50B-like_prophages	Antirepressor [SA bacteriophages 11, Mu50B]	0	0	0	0	0	0	0	0	0	0	1	0	0	0	0	0	0
Iron acquisition and metabolism	Siderophores	Siderophore_Enterobactin	Apo-aryl carrier domain of EntB	0	0	0	1	0	0	0	0	0	0	0	0	0	0	0	0	0
Clustering-based subsystems	Biosynthesis of galactoglycans and related lipopolysacharides	CBSS-376686.6.peg.291	Apolipoprotein N-acyltransferase (EC 2.3.1.-)	3	1	0	2	0	0	0	0	0	0	0	0	0	0	0	0	0
Clustering-based subsystems	Carbohydrates	Beta-lactamase_cluster_in_Streptococcus	Aquaporin (Major Intrinsic Protein Family)	0	0	0	0	0	0	0	0	0	0	0	0	0	0	0	1	0
Stress Response	Osmotic stress	Osmoregulation	Aquaporin Z	2	14	4	8	2	3	8	18	18	2	10	5	1	4	7	15	2
Miscellaneous	Plant-Prokaryote DOE project	COG3533	Arabinan endo-1,5-alpha-L-arabinosidase (EC 3.2.1.99)	2	13	3	4	1	3	5	5	8	4	7	8	1	0	6	9	4
Clustering-based subsystems	NULL	Lipopolysaccharide_assembly_cluster	Arabinose 5-phosphate isomerase (EC 5.3.1.13)	4	13	8	18	7	9	6	13	11	6	8	9	7	7	9	17	5
Miscellaneous	Plant-Prokaryote DOE project	COG3533	Arabinose operon regulatory protein	0	1	0	3	0	0	0	0	0	0	0	0	0	0	0	1	0
Carbohydrates	Monosaccharides	L-Arabinose_utilization	Arabinose-proton symporter	1	5	1	6	1	1	0	6	5	2	3	4	1	1	2	6	0
Amino Acids and Derivatives	Arginine; urea cycle, polyamines	Arginine_and_Ornithine_Degradation	Arginase (EC 3.5.3.1)	0	1	0	1	0	1	0	0	0	0	0	0	0	0	1	3	0
Amino Acids and Derivatives	Arginine; urea cycle, polyamines	Arginine_and_Ornithine_Degradation	Arginine ABC transporter, ATP-binding protein ArtP	0	1	0	1	0	0	0	0	0	0	0	0	0	0	0	0	0
Amino Acids and Derivatives	Arginine; urea cycle, polyamines	Arginine_and_Ornithine_Degradation	Arginine ABC transporter, periplasmic arginine-binding protein ArtI	0	1	0	0	0	0	0	0	0	0	0	0	0	0	0	0	0
Amino Acids and Derivatives	Arginine; urea cycle, polyamines	Arginine_and_Ornithine_Degradation	Arginine ABC transporter, periplasmic arginine-binding protein ArtJ	1	1	0	2	0	0	0	0	0	0	0	0	0	0	0	0	0
Amino Acids and Derivatives	Arginine; urea cycle, polyamines	Arginine_and_Ornithine_Degradation	Arginine ABC transporter, permease protein ArtM	0	0	0	1	0	0	0	0	0	0	0	0	0	0	0	0	0
Amino Acids and Derivatives	Arginine; urea cycle, polyamines	Arginine_and_Ornithine_Degradation	Arginine ABC transporter, permease protein ArtQ	0	1	0	0	0	0	0	0	0	0	0	0	0	0	0	0	0
Amino Acids and Derivatives	Arginine; urea cycle, polyamines	Arginine_and_Ornithine_Degradation	Arginine N-succinyltransferase (EC 2.3.1.109)	0	1	0	1	0	0	0	0	0	0	0	0	0	0	0	0	0
Stress Response	Acid stress	Acid_resistance_mechanisms	Arginine decarboxylase (EC 4.1.1.19)	0	1	5	14	0	3	4	3	13	3	11	5	7	3	1	10	0
Amino Acids and Derivatives	Arginine; urea cycle, polyamines	Arginine_and_Ornithine_Degradation	Arginine decarboxylase, catabolic (EC 4.1.1.19)	0	2	0	1	0	0	0	0	0	0	0	0	0	0	0	0	0
Amino Acids and Derivatives	Arginine; urea cycle, polyamines	Arginine_and_Ornithine_Degradation	Arginine deiminase (EC 3.5.3.6)	0	1	0	3	0	0	0	2	1	1	3	0	0	1	0	2	0
Clustering-based subsystems	NULL	CBSS-316407.3.peg.2816	Arginine exporter protein ArgO	0	1	0	0	0	0	0	0	0	0	0	0	0	0	0	0	0
Amino Acids and Derivatives	Arginine; urea cycle, polyamines	Arginine_and_Ornithine_Degradation	Arginine pathway regulatory protein ArgR, repressor of arg regulon	0	4	3	8	0	1	0	7	8	1	6	3	1	3	1	3	2
Amino Acids and Derivatives	Arginine; urea cycle, polyamines	Arginine_and_Ornithine_Degradation	Arginine utilization protein RocB	0	0	0	0	0	0	0	1	1	0	1	0	0	0	0	1	0
Amino Acids and Derivatives	Arginine; urea cycle, polyamines	Arginine_and_Ornithine_Degradation	Arginine utilization regulatory protein RocR	0	0	0	2	0	0	0	0	1	0	1	0	0	0	0	0	1
Amino Acids and Derivatives	Arginine; urea cycle, polyamines	Arginine_and_Ornithine_Degradation	Arginine/agmatine antiporter	0	0	0	1	0	0	0	0	0	0	0	0	0	0	0	1	0
Amino Acids and Derivatives	Arginine; urea cycle, polyamines	Arginine_and_Ornithine_Degradation	Arginine/ornithine ABC transporter, ATP-binding protein AotP	0	0	0	0	0	0	0	0	1	0	0	0	0	0	0	0	0
Amino Acids and Derivatives	Arginine; urea cycle, polyamines	Polyamine_Metabolism	Arginine/ornithine antiporter	0	0	0	2	0	0	0	1	1	0	2	1	0	0	0	2	0
Amino Acids and Derivatives	Arginine; urea cycle, polyamines	Arginine_and_Ornithine_Degradation	Arginine/ornithine antiporter ArcD	0	3	1	4	0	2	0	2	3	0	2	1	0	0	0	3	0
Amino Acids and Derivatives	Arginine; urea cycle, polyamines	Arginine_Biosynthesis_extended	Argininosuccinate lyase (EC 4.3.2.1)	22	64	23	50	9	15	26	52	68	23	55	27	14	22	22	73	17
Amino Acids and Derivatives	Arginine; urea cycle, polyamines	Arginine_Biosynthesis_extended	Argininosuccinate synthase (EC 6.3.4.5)	19	36	32	46	9	18	25	35	36	12	46	27	13	16	21	50	14
Protein Metabolism	Protein biosynthesis	tRNA_aminoacylation,_Arg	Arginyl-tRNA synthetase (EC 6.1.1.19)	18	52	19	73	10	16	30	59	73	18	58	56	10	18	27	72	20
Clustering-based subsystems	NULL	CBSS-562.2.peg.5158_SK3_including	AroM protein	0	1	0	0	0	0	0	0	0	0	0	0	0	0	0	0	0
Amino Acids and Derivatives	Aromatic amino acids and derivatives	Chorismate_Synthesis	Arogenate dehydrogenase (EC 1.3.1.43)	0	0	0	0	0	0	0	0	0	0	0	0	1	0	1	0	0
Amino Acids and Derivatives	Aromatic amino acids and derivatives	Phenylalanine_and_Tyrosine_Branches_from_Chorismate	Aromatic amino acid aminotransferase gamma (EC 2.6.1.57)	0	0	0	2	0	0	0	1	0	0	1	0	0	0	0	1	0
Amino Acids and Derivatives	Aromatic amino acids and derivatives	Aromatic_amino_acid_degradation	Aromatic amino acid transport protein AroP	0	1	1	1	0	1	0	1	0	0	0	1	0	0	0	1	0
Cofactors, Vitamins, Prosthetic Groups, Pigments	Folate and pterines	Pterin_carbinolamine_dehydratase	Aromatic-amino-acid aminotransferase (EC 2.6.1.57)	1	0	0	0	0	0	0	0	0	0	0	0	0	0	0	0	0
DNA Metabolism	DNA replication	DNA-replication	Arrested fork binding	0	0	0	0	0	0	0	0	0	0	0	0	0	0	1	0	0
Respiration	Electron accepting reactions	Anaerobic_respiratory_reductases	Arsenate reductase (EC 1.20.4.1)	3	3	4	10	1	1	3	8	7	1	4	3	5	1	1	1	0
Virulence, Disease and Defense	Resistance to antibiotics and toxic compounds	Arsenic_resistance	Arsenic efflux pump protein	0	4	0	2	0	0	0	0	0	0	0	0	0	0	0	0	0
Virulence, Disease and Defense	Resistance to antibiotics and toxic compounds	Arsenic_resistance	Arsenic resistance protein ArsH	0	3	0	0	0	0	0	0	0	0	0	0	0	0	0	0	0
Virulence, Disease and Defense	Resistance to antibiotics and toxic compounds	Arsenic_resistance	Arsenical pump-driving ATPase (EC 3.6.3.16)	2	0	0	0	0	0	0	0	1	0	1	0	0	0	0	0	0
Virulence, Disease and Defense	Resistance to antibiotics and toxic compounds	Arsenic_resistance	Arsenical-resistance protein ACR3	0	1	0	0	0	0	0	1	5	0	0	0	1	2	1	0	1
Sulfur Metabolism	Organic sulfur assimilation	Alkanesulfonate_assimilation	Arylsulfatase (EC 3.1.6.1)	9	34	16	23	2	11	15	32	35	5	26	29	8	10	17	42	19
Carbohydrates	Di- and oligosaccharides	Beta-Glucoside_Metabolism	AscBF operon repressor	0	1	0	2	0	0	0	0	0	0	0	0	0	0	0	0	0
Carbohydrates	Monosaccharides	L-ascorbate_utilization_(and_related_gene_clusters)	Ascorbate utilization transcriptional regulator UlaR, HTH-type	0	1	0	1	0	0	0	0	0	0	0	0	0	0	0	0	0
Carbohydrates	Monosaccharides	L-ascorbate_utilization_(and_related_gene_clusters)	Ascorbate-specific PTS system, EIIA component (EC 2.7.1.-)	1	0	1	0	0	0	0	0	0	0	0	0	0	0	0	0	0
Carbohydrates	Monosaccharides	L-ascorbate_utilization_(and_related_gene_clusters)	Ascorbate-specific PTS system, EIIB component (EC 2.7.1.69)	0	1	0	1	0	1	0	0	1	0	0	0	0	0	1	1	0
Carbohydrates	Monosaccharides	L-ascorbate_utilization_(and_related_gene_clusters)	Ascorbate-specific PTS system, EIIC component	0	3	3	6	0	2	1	3	6	2	2	2	2	7	2	7	0
Protein Metabolism	Protein degradation	Protein_degradation	Asp-X dipeptidase	1	5	2	10	0	2	0	6	3	5	3	2	2	1	1	5	0
Amino Acids and Derivatives	Glutamine, glutamate, aspartate, asparagine; ammonia assimilation	Glutamine,_Glutamate,_Aspartate_and_Asparagine_Biosynthesis	Asparagine synthetase [glutamine-hydrolyzing] (EC 6.3.5.4)	9	22	14	38	9	16	23	46	32	15	31	26	8	15	17	45	9
Amino Acids and Derivatives	Glutamine, glutamate, aspartate, asparagine; ammonia assimilation	Glutamine,_Glutamate,_Aspartate_and_Asparagine_Biosynthesis	Asparagine synthetase [glutamine-hydrolyzing] (EC 6.3.5.4) AsnH	0	0	0	0	0	0	0	2	0	0	0	0	0	0	0	0	0
Protein Metabolism	Protein biosynthesis	tRNA_aminoacylation,_Asp_and_Asn	Asparaginyl-tRNA synthetase (EC 6.1.1.22)	12	62	24	49	15	18	29	58	68	9	54	40	10	14	23	68	12
Cofactors, Vitamins, Prosthetic Groups, Pigments	Coenzyme A	Coenzyme_A_Biosynthesis	Aspartate 1-decarboxylase (EC 4.1.1.11)	3	11	3	2	1	0	2	2	4	2	3	5	3	3	4	1	1
Amino Acids and Derivatives	Glutamine, glutamate, aspartate, asparagine; ammonia assimilation	Glutamine,_Glutamate,_Aspartate_and_Asparagine_Biosynthesis	Aspartate aminotransferase (EC 2.6.1.1)	52	122	65	100	25	27	48	124	141	42	122	63	34	32	64	134	35
Clustering-based subsystems	NULL	Cluster_with_phosphopentomutase_paralog	Aspartate aminotransferase family	0	0	0	2	0	0	0	0	0	0	1	0	0	0	0	0	0
Amino Acids and Derivatives	Glutamine, glutamate, aspartate, asparagine; ammonia assimilation	Glutamine,_Glutamate,_Aspartate_and_Asparagine_Biosynthesis	Aspartate ammonia-lyase (EC 4.3.1.1)	7	18	14	16	0	7	6	16	15	5	16	9	10	6	7	16	5
Nucleosides and Nucleotides	Pyrimidines	De_Novo_Pyrimidine_Synthesis	Aspartate carbamoyltransferase (EC 2.1.3.2)	12	53	18	43	7	15	18	43	39	10	31	27	11	7	18	38	9
Nucleosides and Nucleotides	Pyrimidines	De_Novo_Pyrimidine_Synthesis	Aspartate carbamoyltransferase regulatory chain (PyrI)	1	4	1	4	1	1	2	2	12	3	6	3	1	1	1	5	1
Amino Acids and Derivatives	Glutamine, glutamate, aspartate, asparagine; ammonia assimilation	Glutamine,_Glutamate,_Aspartate_and_Asparagine_Biosynthesis	Aspartate racemase (EC 5.1.1.13)	0	0	0	3	0	0	0	0	0	0	0	3	0	1	0	0	0
Amino Acids and Derivatives	Glutamine, glutamate, aspartate, asparagine; ammonia assimilation	Glutamine,_Glutamate,_Aspartate_and_Asparagine_Biosynthesis	Aspartate--ammonia ligase (EC 6.3.1.1)	14	35	16	39	6	13	15	45	45	10	27	16	10	12	15	48	8
Amino Acids and Derivatives	Lysine, threonine, methionine, and cysteine	Threonine_and_Homoserine_Biosynthesis	Aspartate-semialdehyde dehydrogenase (EC 1.2.1.11)	11	43	19	40	7	14	20	43	46	8	35	22	10	16	24	32	9
Clustering-based subsystems	Clustering-based subsystems	Putative_diaminopropionate_ammonia-lyase_cluster	Aspartate/ornithine carbamoyltransferase family protein protein YgeW	0	2	0	2	0	3	0	0	0	0	0	0	0	0	0	0	0
Amino Acids and Derivatives	Lysine, threonine, methionine, and cysteine	Lysine_Biosynthesis_DAP_Pathway	Aspartokinase (EC 2.7.2.4)	11	57	30	57	10	19	22	76	69	21	65	30	14	24	18	70	23
Miscellaneous	Plant-Prokaryote DOE project	At5g37530	Aspartyl-tRNA synthetase (EC 6.1.1.12)	15	69	22	65	16	18	25	58	82	18	56	45	23	17	25	74	21
Miscellaneous	Plant-Prokaryote DOE project	At3g21300	Aspartyl-tRNA(Asn) amidotransferase subunit A (EC 6.3.5.6)	3	9	9	15	2	14	0	5	12	7	8	10	6	4	5	12	2
Miscellaneous	Plant-Prokaryote DOE project	At3g21300	Aspartyl-tRNA(Asn) amidotransferase subunit B (EC 6.3.5.6)	5	9	2	23	1	8	3	6	13	7	13	8	5	1	5	21	3
Protein Metabolism	Protein biosynthesis	tRNA_aminoacylation,_Asp_and_Asn	Aspartyl-tRNA(Asn) synthetase (EC 6.1.1.23)	1	5	2	15	2	9	2	4	11	4	11	11	7	1	4	6	2
Nitrogen Metabolism	NULL	Nitrate_and_nitrite_ammonification	Assimilatory nitrate reductase large subunit (EC:1.7.99.4)	0	1	0	0	0	1	0	0	3	0	0	0	0	0	0	0	0
Cell Wall and Capsule	Gram-Negative cell wall components	Major_Outer_Membrane_Proteins	Attachment invasion locus protein precursor	0	1	0	0	0	0	0	0	0	0	0	0	0	0	0	0	0
Regulation and Cell signaling	Quorum sensing and biofilm formation	Autoinducer_2_(AI-2)_transport_and_processing_(lsrACDBFGE_operon)	Autoinducer 2 (AI-2) ABC transport system, fused AI2 transporter subunits and ATP-binding component	2	2	0	2	0	0	0	0	0	0	0	0	0	0	0	0	0
Regulation and Cell signaling	Quorum sensing and biofilm formation	Autoinducer_2_(AI-2)_transport_and_processing_(lsrACDBFGE_operon)	Autoinducer 2 (AI-2) ABC transport system, membrane channel protein LsrC	0	2	0	2	0	0	0	0	0	0	0	0	0	0	0	0	0
Regulation and Cell signaling	Quorum sensing and biofilm formation	Autoinducer_2_(AI-2)_transport_and_processing_(lsrACDBFGE_operon)	Autoinducer 2 (AI-2) ABC transport system, membrane channel protein LsrD	0	1	0	0	0	0	0	0	0	0	0	0	0	0	0	0	0
Regulation and Cell signaling	Quorum sensing and biofilm formation	Autoinducer_2_(AI-2)_transport_and_processing_(lsrACDBFGE_operon)	Autoinducer 2 (AI-2) ABC transport system, periplasmic AI-2 binding protein LsrB	0	1	0	1	0	0	0	0	0	0	0	0	0	0	0	0	0
Regulation and Cell signaling	Quorum sensing and biofilm formation	Autoinducer_2_(AI-2)_transport_and_processing_(lsrACDBFGE_operon)	Autoinducer 2 (AI-2) aldolase LsrF (EC 4.2.1.-)	0	2	0	1	0	0	0	1	1	0	0	0	0	0	0	1	0
Regulation and Cell signaling	Quorum sensing and biofilm formation	Autoinducer_2_(AI-2)_transport_and_processing_(lsrACDBFGE_operon)	Autoinducer 2 (AI-2) kinase LsrK (EC 2.7.1.-)	0	0	0	1	0	0	0	1	0	0	0	0	0	0	0	1	0
Regulation and Cell signaling	Programmed Cell Death and Toxin-antitoxin Systems	Murein_hydrolase_regulation_and_cell_death	Autolysis histidine kinase LytS	0	0	0	1	0	0	0	0	2	0	0	0	0	0	0	0	0
Protein Metabolism	Protein processing and modification	G3E_family_of_P-loop_GTPases_(metallocenter_biosynthesis)	B12 binding domain of Methylmalonyl-CoA mutase (EC 5.4.99.2)	0	1	1	1	0	1	2	2	2	1	2	1	0	2	1	2	1
Cell Wall and Capsule	Capsular and extracellular polysacchrides	Legionaminic_Acid_Biosynthesis	Bacillosamine/Legionaminic acid biosynthesis aminotransferase PglE	0	0	0	0	0	0	0	0	0	0	0	1	0	0	0	0	0
Virulence, Disease and Defense	Bacteriocins, ribosomally synthesized antibacterial peptides	Bacitracin_Stress_Response	Bacitracin export ATP-binding protein BceA	0	0	2	3	0	1	2	7	4	2	1	1	1	0	2	0	0
Clustering-based subsystems	Biosynthesis of galactoglycans and related lipopolysacharides	CBSS-376686.6.peg.291	Bacterial sugar transferase	0	3	0	2	0	0	0	2	5	0	7	2	0	0	0	1	3
Virulence, Disease and Defense	Bacteriocins, ribosomally synthesized antibacterial peptides	Bacteriocin-like_peptides_Blp	Bacteriocin	0	1	0	5	0	0	0	2	4	1	2	3	1	0	0	3	0
Miscellaneous	Plant-Prokaryote DOE project	At5g04520_AT1G06240	Bacterioferritin	0	0	0	1	0	0	0	0	0	0	0	0	0	0	0	0	0
Membrane Transport	Protein secretion system, Type III	Type_III_secretion_system_orphans	BarA sensory histidine kinase (= VarS = GacS)	1	2	0	3	0	0	0	0	0	0	0	0	0	0	0	0	0
Regulation and Cell signaling	Regulation of virulence	BarA-UvrY(SirA)_two-component_regulatory_system	BarA-associated response regulator UvrY (= GacA = SirA)	1	0	0	1	0	0	0	0	0	0	0	0	0	0	0	0	0
Clustering-based subsystems	NULL	Aerotolerance_operon_in_Bacteroides_and_potentially_orthologous_operons_in_other_organisms	BatA (Bacteroides aerotolerance operon)	10	27	6	11	1	2	6	27	23	5	25	15	2	7	12	26	9
Clustering-based subsystems	NULL	Aerotolerance_operon_in_Bacteroides_and_potentially_orthologous_operons_in_other_organisms	BatB	0	13	4	10	0	1	2	16	11	0	15	4	2	5	4	13	7
Clustering-based subsystems	NULL	Aerotolerance_operon_in_Bacteroides_and_potentially_orthologous_operons_in_other_organisms	BatC	1	7	3	3	0	1	0	1	6	0	5	1	1	2	3	2	1
Clustering-based subsystems	NULL	Aerotolerance_operon_in_Bacteroides_and_potentially_orthologous_operons_in_other_organisms	BatD	2	8	4	6	3	2	3	17	15	3	17	6	3	5	6	13	8
Clustering-based subsystems	NULL	Aerotolerance_operon_in_Bacteroides_and_potentially_orthologous_operons_in_other_organisms	BatE	1	5	0	1	0	0	0	6	3	1	3	2	1	0	3	4	1
Dormancy and Sporulation	NULL	Exosporium	BclA protein	0	0	1	1	0	0	0	0	0	0	0	0	0	0	0	0	0
Metabolism of Aromatic Compounds	Peripheral pathways for catabolism of aromatic compounds	Benzoate_degradation	Benzoate transport protein	0	1	0	1	0	0	0	0	0	0	0	0	0	0	0	0	0
Metabolism of Aromatic Compounds	Anaerobic degradation of aromatic compounds	Anaerobic_benzoate_metabolism	Benzoyl-CoA reductase subunit BadE (EC 1.3.99.15)	0	0	1	1	0	0	0	0	2	0	1	0	1	1	1	1	0
Metabolism of Aromatic Compounds	Anaerobic degradation of aromatic compounds	Anaerobic_benzoate_metabolism	Benzoyl-CoA reductase subunit BadG (EC 1.3.99.15)	0	0	0	9	2	1	1	3	8	0	2	1	0	1	2	1	0
Cell Wall and Capsule	NULL	Recycling_of_Peptidoglycan_Amino_Sugars	Beta N-acetyl-glucosaminidase (EC 3.2.1.52)	1	3	1	0	0	0	0	0	0	0	0	1	0	0	0	1	0
Cell Wall and Capsule	Gram-Negative cell wall components	LOS_core_oligosaccharide_biosynthesis	Beta-1,3-glucosyltransferase	0	0	0	0	0	0	2	0	1	0	0	2	0	0	2	0	0
Cell Wall and Capsule	Capsular and extracellular polysacchrides	Sialic_Acid_Metabolism	Beta-1,4-N-acetylgalactosaminyltransferase (EC 2.4.1.-)	1	0	0	0	0	0	0	0	1	0	1	0	0	0	0	0	0
Cell Wall and Capsule	Gram-Negative cell wall components	LOS_core_oligosaccharide_biosynthesis	Beta-1,4-galactosyltransferase	0	0	0	2	0	2	0	1	0	1	1	1	0	0	0	0	1
Carbohydrates	NULL	Sugar_utilization_in_Thermotogales	Beta-galactosidase (EC 3.2.1.23)	69	271	109	189	45	70	140	326	289	67	206	126	67	97	121	306	110
Carbohydrates	Aminosugars	N-Acetyl-Galactosamine_and_Galactosamine_Utilization	Beta-galactosidase 3	0	0	0	3	0	0	0	0	1	0	0	1	0	0	0	0	0
Sulfur Metabolism	NULL	Galactosylceramide_and_Sulfatide_metabolism	Beta-galactosidase large subunit (EC 3.2.1.23)	0	3	0	6	0	1	0	5	6	1	1	1	1	2	1	7	0
Sulfur Metabolism	NULL	Galactosylceramide_and_Sulfatide_metabolism	Beta-galactosidase small subunit (EC 3.2.1.23)	0	0	0	2	0	1	0	1	1	1	1	1	0	0	0	2	0
Carbohydrates	Di- and oligosaccharides	Fructooligosaccharides(FOS)_and_Raffinose_Utilization	Beta-glucosidase (EC 3.2.1.21)	9	25	49	83	9	19	21	65	60	15	80	27	3	13	17	66	5
Carbohydrates	Di- and oligosaccharides	Beta-Glucoside_Metabolism	Beta-glucoside bgl operon antiterminator, BglG family	0	0	0	0	0	1	0	1	1	1	0	1	1	0	0	0	0
Carbohydrates	NULL	beta-glucuronide_utilization	Beta-glucuronidase (EC 3.2.1.31)	1	9	0	8	0	0	1	4	1	0	1	0	0	0	0	8	1
Carbohydrates	NULL	Sugar_utilization_in_Thermotogales	Beta-hexosaminidase (EC 3.2.1.52)	23	79	25	35	4	19	29	72	77	14	39	49	13	21	41	85	41
Virulence, Disease and Defense	Resistance to antibiotics and toxic compounds	Beta-lactamase	Beta-lactamase	0	21	3	17	2	5	8	8	21	5	11	9	1	5	7	12	0
Virulence, Disease and Defense	Resistance to antibiotics and toxic compounds	Beta-lactamase	Beta-lactamase (EC 3.5.2.6)	0	1	0	0	0	0	0	0	0	0	0	0	1	0	0	0	0
Virulence, Disease and Defense	Resistance to antibiotics and toxic compounds	Beta-lactamase	Beta-lactamase class A	0	0	0	1	0	0	0	1	1	1	1	0	0	0	0	1	0
Virulence, Disease and Defense	Resistance to antibiotics and toxic compounds	Beta-lactamase	Beta-lactamase class C and other penicillin binding proteins	0	1	0	1	0	0	0	0	0	0	0	0	0	0	0	1	1
Virulence, Disease and Defense	Resistance to antibiotics and toxic compounds	BlaR1_Family_Regulatory_Sensor-transducer_Disambiguation	Beta-lactamase repressor BlaI	0	0	0	1	1	0	0	0	0	0	0	0	1	0	0	0	0
Carbohydrates	Monosaccharides	Mannose_Metabolism	Beta-mannosidase (EC 3.2.1.25)	2	26	1	8	2	5	9	25	22	3	12	7	6	8	8	21	6
Carbohydrates	Di- and oligosaccharides	Trehalose_Uptake_and_Utilization	Beta-phosphoglucomutase (EC 5.4.2.6)	0	0	0	5	0	1	0	1	2	0	0	0	1	0	0	1	0
Nucleosides and Nucleotides	Pyrimidines	Novel_non-oxidative_pathway_of_Uracil_catabolism	Beta-ureidopropionase (EC 3.5.1.6)	0	0	1	0	0	0	0	0	0	0	0	0	0	0	0	0	0
Carbohydrates	Monosaccharides	Xylose_utilization	Beta-xylosidase (EC 3.2.1.37)	10	31	22	38	8	13	12	51	31	17	40	19	14	14	23	58	5
Stress Response	Osmotic stress	Choline_and_Betaine_Uptake_and_Betaine_Biosynthesis	Betaine aldehyde dehydrogenase (EC 1.2.1.8)	1	1	0	1	0	0	0	3	1	0	1	0	0	0	0	2	0
Protein Metabolism	Selenoproteins	Glycine_reductase,_sarcosine_reductase_and_betaine_reductase	Betaine reductase component B alpha subunit (EC 1.21.4.4)	1	0	4	1	0	0	1	0	0	0	3	0	0	1	0	2	0
Protein Metabolism	Selenoproteins	Glycine_reductase,_sarcosine_reductase_and_betaine_reductase	Betaine reductase component B beta subunit (EC 1.21.4.4)	0	0	0	0	0	0	0	0	0	0	0	0	0	0	0	1	0
Clustering-based subsystems	tRNA sulfuration	CBSS-89187.3.peg.2957	Bifunctional PLP-dependent enzyme with beta-cystathionase and maltose regulon repressor activities	0	0	7	16	1	2	3	14	15	6	9	4	1	2	5	17	0
Regulation and Cell signaling	Quorum sensing and biofilm formation	Biofilm_Adhesin_Biosynthesis	Biofilm PGA outer membrane secretin PgaA	2	2	0	0	0	0	0	0	0	0	0	0	0	0	0	0	0
Regulation and Cell signaling	Quorum sensing and biofilm formation	Biofilm_Adhesin_Biosynthesis	Biofilm PGA synthesis N-glycosyltransferase PgaC (EC 2.4.-.-)	0	2	0	3	1	0	0	0	1	1	0	0	0	1	1	1	0
Regulation and Cell signaling	Quorum sensing and biofilm formation	Biofilm_Adhesin_Biosynthesis	Biofilm PGA synthesis deacetylase PgaB (EC 3.-)	0	1	0	2	0	0	0	0	0	0	0	0	0	0	0	0	0
Membrane Transport	NULL	Ton_and_Tol_transport_systems	Biopolymer transport protein ExbD/TolR	6	16	5	7	2	2	3	13	14	6	10	12	2	12	12	16	3
Amino Acids and Derivatives	Aromatic amino acids and derivatives	Phenylalanine_and_Tyrosine_Branches_from_Chorismate	Biosynthetic Aromatic amino acid aminotransferase alpha (EC 2.6.1.57)	10	17	18	20	6	5	11	46	32	5	20	9	7	9	17	28	3
Amino Acids and Derivatives	Aromatic amino acids and derivatives	Phenylalanine_and_Tyrosine_Branches_from_Chorismate	Biosynthetic Aromatic amino acid aminotransferase beta (EC 2.6.1.57)	1	0	0	1	0	1	0	0	2	0	1	0	0	0	0	2	0
Stress Response	Acid stress	Acid_resistance_mechanisms	Biosynthetic arginine decarboxylase (EC 4.1.1.19)	8	48	10	22	5	4	11	26	34	7	24	17	3	5	16	26	11
Clustering-based subsystems	NULL	Allophanate_hydrolase_2_and_Biotin_carboxylase_cluster	Biotin carboxyl carrier protein	7	19	6	11	6	5	11	16	21	3	13	10	4	7	7	14	9
Respiration	Sodium Ion-Coupled Energetics	Na+_translocating_decarboxylases_and_related_biotin-dependent_enzymes	Biotin carboxyl carrier protein of methylmalonyl-CoA decarboxylase	0	1	0	0	0	0	0	0	0	0	0	0	0	0	0	0	2
Clustering-based subsystems	NULL	Allophanate_hydrolase_2_and_Biotin_carboxylase_cluster	Biotin carboxylase (EC 6.3.4.14)	0	0	0	5	0	1	0	3	3	0	1	1	0	0	0	4	0
Fatty Acids, Lipids, and Isoprenoids	Fatty acids	Fatty_Acid_Biosynthesis_FASII	Biotin carboxylase of acetyl-CoA carboxylase (EC 6.3.4.14)	13	45	14	45	3	13	13	61	40	17	51	24	17	13	22	38	8
Amino Acids and Derivatives	Branched-chain amino acids	HMG_CoA_Synthesis	Biotin carboxylase of methylcrotonyl-CoA carboxylase (EC 6.3.4.14)	0	0	0	0	0	0	0	2	0	0	0	0	0	0	0	0	0
Cofactors, Vitamins, Prosthetic Groups, Pigments	Biotin	Biotin_biosynthesis	Biotin operon repressor	0	0	0	1	0	0	0	0	1	0	0	0	0	0	0	1	0
Cofactors, Vitamins, Prosthetic Groups, Pigments	Folate and pterines	YgfZ	Biotin synthase (EC 2.8.1.6)	8	20	12	13	0	4	6	16	15	7	20	14	8	9	10	13	14
Miscellaneous	Plant-Prokaryote DOE project	Biotin_biosynthesis_Experimental	Biotin synthesis protein bioC	0	2	0	0	0	0	0	0	0	1	0	0	0	0	0	0	0
Cofactors, Vitamins, Prosthetic Groups, Pigments	Biotin	Biotin_biosynthesis	Biotin synthesis protein bioH	0	2	0	2	0	0	0	0	0	0	0	0	0	0	0	0	0
Clustering-based subsystems	Clustering-based subsystems	CBSS-280355.3.peg.2835	Biotin-protein ligase (EC 6.3.4.15)	1	0	4	6	0	0	0	4	3	1	2	2	0	0	2	4	1
Nucleosides and Nucleotides	Pyrimidines	pyrimidine_conversions	Bis(5'-nucleosyl)-tetraphosphatase (asymmetrical) (EC 3.6.1.17)	0	0	3	1	0	1	0	1	3	0	6	0	2	3	0	0	0
Clustering-based subsystems	NULL	EC49-61	Bis(5'-nucleosyl)-tetraphosphatase, symmetrical (EC 3.6.1.41)	0	1	0	1	0	0	0	0	0	0	0	0	0	0	0	0	0
Virulence, Disease and Defense	Resistance to antibiotics and toxic compounds	Copper_homeostasis	Blue copper oxidase CueO precursor	0	0	0	5	0	0	0	0	1	0	0	0	0	0	1	2	0
Membrane Transport	ABC transporters	ABC_transporter_branched-chain_amino_acid_(TC_3.A.1.4.1)	Branched-chain amino acid ABC transporter, amino acid-binding protein (TC 3.A.1.4.1)	1	3	4	6	1	0	3	3	3	0	6	5	4	4	1	10	1
Amino Acids and Derivatives	Branched-chain amino acids	Valine_degradation	Branched-chain amino acid aminotransferase (EC 2.6.1.42)	14	29	16	33	6	13	18	42	36	13	34	13	12	9	14	36	8
Membrane Transport	ABC transporters	ABC_transporter_branched-chain_amino_acid_(TC_3.A.1.4.1)	Branched-chain amino acid transport ATP-binding protein LivF (TC 3.A.1.4.1)	1	3	6	33	4	4	2	18	14	4	10	5	5	5	9	16	6
Membrane Transport	ABC transporters	ABC_transporter_branched-chain_amino_acid_(TC_3.A.1.4.1)	Branched-chain amino acid transport ATP-binding protein LivG (TC 3.A.1.4.1)	2	6	4	12	2	0	3	9	12	5	6	3	3	1	3	10	0
Membrane Transport	ABC transporters	ABC_transporter_branched-chain_amino_acid_(TC_3.A.1.4.1)	Branched-chain amino acid transport system permease protein LivM (TC 3.A.1.4.1)	0	4	5	9	2	3	0	2	10	0	1	1	3	0	3	4	0
Carbohydrates	Fermentation	Acetyl-CoA_fermentation_to_Butyrate	Butyrate kinase (EC 2.7.2.7)	10	25	14	17	4	5	9	46	31	9	30	16	8	11	11	41	3
Carbohydrates	Fermentation	Acetyl-CoA_fermentation_to_Butyrate	Butyrate-acetoacetate CoA-transferase subunit A (EC 2.8.3.9)	1	3	1	3	1	2	0	2	2	0	1	2	0	0	0	1	0
Carbohydrates	Fermentation	Acetyl-CoA_fermentation_to_Butyrate	Butyrate-acetoacetate CoA-transferase subunit B (EC 2.8.3.9)	1	8	1	10	0	7	1	2	2	0	5	3	5	0	1	1	2
Carbohydrates	Organic acids	Isobutyryl-CoA_to_Propionyl-CoA_Module	Butyryl-CoA dehydrogenase (EC 1.3.99.2)	3	23	22	35	3	2	9	34	35	11	25	10	11	10	14	23	6
Cell Wall and Capsule	Capsular and extracellular polysacchrides	Pseudaminic_Acid_Biosynthesis	C4 aminotransferase specific for PseB product (PseC, second step of pseudaminic acid biosynthesis)	0	1	0	1	0	0	0	0	0	1	0	1	0	1	0	2	0
Clustering-based subsystems	NULL	CBSS-235.1.peg.567	C4-type zinc finger protein, DksA/TraR family	2	2	5	5	1	3	0	0	2	0	3	1	1	1	0	1	0
Fatty Acids, Lipids, and Isoprenoids	Phospholipids	Glycerolipid_and_Glycerophospholipid_Metabolism_in_Bacteria	CDP-diacylglycerol pyrophosphatase (EC 3.6.1.26)	1	1	0	1	0	0	0	0	0	0	0	0	0	0	0	0	0
Clustering-based subsystems	Hypothetical lipase related to Phosphatidate metabolism	CBSS-316407.3.peg.1371	CDP-diacylglycerol--glycerol-3-phosphate 3-phosphatidyltransferase (EC 2.7.8.5)	0	1	1	4	0	0	0	1	1	1	6	1	0	1	2	2	1
Miscellaneous	Plant-Prokaryote DOE project	COG1836	CDP-diacylglycerol--serine O-phosphatidyltransferase (EC 2.7.8.8)	9	17	5	15	2	0	3	4	3	2	13	8	2	4	5	8	5
Cell Wall and Capsule	Gram-Positive cell wall components	Teichoic_and_lipoteichoic_acids_biosynthesis	CDP-glycerol:poly(glycerophosphate) glycerophosphotransferase (EC 2.7.8.12)	0	0	0	0	0	0	0	1	1	0	0	1	0	0	0	0	1
Membrane Transport	Protein secretion system, Type VII (Chaperone/Usher pathway, CU)	Colonization_factor_antigen_I_fimbriae	CFA/I fimbrial auxiliary subunit	0	1	0	2	0	0	0	0	0	0	0	0	0	0	0	0	0
Membrane Transport	Protein secretion system, Type VII (Chaperone/Usher pathway, CU)	Colonization_factor_antigen_I_fimbriae	CFA/I fimbrial chaperone	0	0	0	1	0	0	0	0	0	0	0	0	0	0	0	0	0
Membrane Transport	Protein secretion system, Type VII (Chaperone/Usher pathway, CU)	Colonization_factor_antigen_I_fimbriae	CFA/I fimbrial major subunit	0	0	0	1	0	0	0	0	0	0	0	0	0	0	0	0	0
Membrane Transport	Protein secretion system, Type VII (Chaperone/Usher pathway, CU)	Colonization_factor_antigen_I_fimbriae	CFA/I fimbrial minor adhesin	0	0	0	3	0	1	0	0	0	0	0	0	0	0	0	0	0
Membrane Transport	Protein secretion system, Type VII (Chaperone/Usher pathway, CU)	Colonization_factor_antigen_I_fimbriae	CFA/I fimbrial subunit C usher protein	2	1	0	3	0	0	0	0	0	0	0	0	0	0	0	0	0
Respiration	NULL	Carbon_monoxide_induced_hydrogenase	CO dehydrogenase accessory protein CooC (nickel insertion)	0	0	0	0	0	0	0	0	1	0	0	0	0	0	0	0	0
Respiration	NULL	Carbon_monoxide_induced_hydrogenase	CO dehydrogenase/acetyl-CoA synthase, acetyl-CoA synthase subunit (EC 2.3.1.169)	0	0	0	0	0	0	0	0	0	0	0	0	0	0	0	2	0
RNA Metabolism	RNA processing and modification	tRNA_modification_yeast_cytoplasmic	COG0009 Sua5 subfamily, required for N6-threonylcarbamoyl adenosine t(6)A37 modification in tRNA	0	0	1	7	2	1	1	5	1	1	4	4	1	0	1	4	0
RNA Metabolism	RNA processing and modification	tRNA_modification_Archaea	COG0009 YrdC subfamily, required for N6-threonylcarbamoyl adenosine t(6)A37 modification in tRNA	4	23	6	5	4	4	1	10	17	3	6	5	3	4	6	14	6
Miscellaneous	Plant-Prokaryote DOE project	COG0523	COG0523: Putative GTPases (G3E family)	0	1	0	0	0	0	0	0	0	0	0	0	0	0	0	0	0
Clustering-based subsystems	NULL	CBSS-176279.3.peg.868	COG0536: GTP-binding protein Obg	6	29	18	30	3	5	15	33	26	8	17	19	7	6	15	38	8
RNA Metabolism	RNA processing and modification	tRNA_modification_Bacteria	COG0613, Predicted metal-dependent phosphoesterases (PHP family)	0	1	1	1	0	0	0	2	1	0	1	0	1	0	1	1	0
Miscellaneous	Plant-Prokaryote DOE project	COG2078	COG1180: Radical SAM, Pyruvate-formate lyase-activating enzyme like	0	0	1	0	0	0	0	1	1	0	0	0	0	0	0	0	0
Cofactors, Vitamins, Prosthetic Groups, Pigments	Folate and pterines	YgfZ-Iron	COG1272: Predicted membrane protein hemolysin III homolog	0	2	0	3	0	0	0	2	1	1	4	2	1	1	1	3	1
Carbohydrates	Glycoside hydrolases	Predicted_carbohydrate_hydrolases	COG1306 predicted glycoside hydrolase	0	1	0	0	1	0	1	1	0	1	0	0	1	1	1	1	1
Clustering-based subsystems	Fatty acid metabolic cluster	COG1399	COG1399 protein in cluster with ribosomal protein L32p, Bacteroidetes/Chlorobi subfamily	2	5	2	0	1	1	1	4	1	1	4	0	1	3	2	0	2
Clustering-based subsystems	Fatty acid metabolic cluster	COG1399	COG1399 protein in cluster with ribosomal protein L32p, Firmicutes subfamily	0	0	0	2	0	0	0	0	2	0	0	0	0	0	0	0	0
Clustering-based subsystems	Fatty acid metabolic cluster	COG1399	COG1399 protein, clustered with ribosomal protein L32p	1	1	2	1	0	0	0	0	5	0	3	0	0	0	0	0	0
Clustering-based subsystems	Three hypotheticals linked to lipoprotein biosynthesis	CBSS-188.1.peg.9880	COG1496: Uncharacterized conserved protein	0	0	1	5	0	0	0	4	1	0	2	0	1	0	2	2	3
Carbohydrates	Glycoside hydrolases	Predicted_carbohydrate_hydrolases	COG1649 predicted glycoside hydrolase	9	36	11	16	4	4	18	39	42	8	32	18	6	11	20	47	14
RNA Metabolism	RNA processing and modification	tRNA_modification_Archaea	COG1720: Uncharacterized conserved protein	0	0	1	5	0	3	3	10	2	1	3	1	0	1	0	1	0
Miscellaneous	Plant-Prokaryote DOE project	Conserved_gene_cluster_possibly_involved_in_RNA_metabolism	COG1939: Ribonuclease III family protein	0	1	0	2	0	0	0	0	0	0	0	2	0	0	0	1	0
RNA Metabolism	RNA processing and modification	tRNA_modification_Archaea	COG2078: Uncharacterized ACR	0	0	1	1	1	1	0	3	2	2	1	1	0	0	1	2	0
Miscellaneous	Plant-Prokaryote DOE project	At1g69340_At2g40600	COG2110, Macro domain, possibly ADP-ribose binding module	3	3	9	10	3	6	4	16	8	3	15	7	3	2	6	14	1
Carbohydrates	Glycoside hydrolases	Predicted_carbohydrate_hydrolases	COG2152 predicted glycoside hydrolase	5	25	14	13	8	8	13	26	31	9	17	16	4	7	14	21	8
Miscellaneous	Plant-Prokaryote DOE project	At5g04520_AT1G06240	COG2833: uncharacterized protein	2	0	0	2	0	2	0	0	2	0	2	0	0	2	0	0	0
Cell Wall and Capsule	NULL	YjeE	COG3178: Predicted phosphotransferase related to Ser/Thr protein kinases	6	19	2	13	0	2	5	10	4	1	11	10	1	2	3	6	4
Miscellaneous	Plant-Prokaryote DOE project	Experimental-Ubiquinone_BiosynthesisVDC	COG3536: Uncharacterized protein conserved in bacteria	0	0	0	0	0	0	0	0	0	0	0	3	0	0	0	0	0
Miscellaneous	Plant-Prokaryote DOE project	COG3533	COG3866 Pectate lyase	13	11	20	16	4	6	16	18	30	6	18	6	3	6	15	26	4
Miscellaneous	Plant-Prokaryote DOE project	COG3533	COG5434 Endopygalactorunase	2	6	1	7	3	1	2	5	4	0	0	1	2	0	4	13	0
DNA Metabolism	CRISPs	CRISPRs	CRISPR-associated RecB family exonuclease Cas4a	0	1	0	0	1	0	0	1	1	0	0	1	0	1	1	0	0
DNA Metabolism	CRISPs	CRISPRs	CRISPR-associated RecB family exonuclease Cas4b	0	2	0	0	1	0	2	5	3	2	8	0	4	1	1	4	0
DNA Metabolism	CRISPs	CRISPRs	CRISPR-associated helicase Cas3	0	1	5	0	0	6	2	7	6	4	8	7	0	1	2	8	1
Clustering-based subsystems	CRISPRs and associated hypotheticals	CBSS-216592.1.peg.3534	CRISPR-associated helicase Cas3, protein	0	0	0	1	0	0	0	0	0	0	0	0	0	0	1	0	0
DNA Metabolism	CRISPs	CRISPRs	CRISPR-associated negative autoregulator	0	0	2	0	0	0	2	0	2	0	4	0	0	2	0	1	0
DNA Metabolism	CRISPs	CRISPRs	CRISPR-associated protein Cas1	12	29	15	29	3	8	9	33	23	8	28	19	10	12	17	27	6
DNA Metabolism	CRISPs	CRISPRs	CRISPR-associated protein Cas2	0	0	1	0	0	1	7	0	6	2	0	6	1	0	6	0	2
DNA Metabolism	CRISPs	CRISPRs	CRISPR-associated protein, CT1133 family	0	1	0	6	0	4	0	0	0	1	0	4	0	0	1	5	0
DNA Metabolism	CRISPs	CRISPRs	CRISPR-associated protein, CT1134 family	0	0	3	4	0	1	1	5	6	1	4	3	3	0	0	0	0
Clustering-based subsystems	CRISPRs and associated hypotheticals	CBSS-216592.1.peg.3534	CRISPR-associated protein, CT1974	1	0	0	0	0	0	0	0	0	0	0	0	0	0	0	0	0
DNA Metabolism	CRISPs	CRISPRs	CRISPR-associated protein, CT1975 family	0	2	0	2	0	0	0	3	0	0	1	1	0	0	0	0	0
Clustering-based subsystems	CRISPRs and associated hypotheticals	CBSS-216592.1.peg.3534	CRISPR-associated protein, CT1976	0	1	0	0	0	0	0	0	0	0	0	0	0	0	0	0	0
DNA Metabolism	CRISPs	CRISPRs	CRISPR-associated protein, Csn1 family	10	11	3	0	3	5	3	12	15	0	1	1	0	6	0	8	5
DNA Metabolism	CRISPs	CRISPRs	CRISPR-associated protein, TM1801 family	0	1	7	13	2	3	5	14	12	3	9	2	1	0	3	6	0
Nucleosides and Nucleotides	Pyrimidines	pyrimidine_conversions	CTP synthase (EC 6.3.4.2)	23	87	46	100	16	32	37	69	92	16	65	42	27	19	24	92	38
Cofactors, Vitamins, Prosthetic Groups, Pigments	NULL	Molybdopterin_cytosine_dinucleotide	CTP:molybdopterin cytidylyltransferase	2	2	0	2	0	0	0	0	0	0	0	0	0	0	0	0	0
Virulence, Disease and Defense	Resistance to antibiotics and toxic compounds	Cadmium_resistance	Cadmium efflux system accessory protein	0	0	1	2	0	0	0	1	0	0	0	2	0	0	0	0	0
Virulence, Disease and Defense	Resistance to antibiotics and toxic compounds	Cadmium_resistance	Cadmium resistance protein	0	0	0	1	0	0	0	1	1	0	1	0	0	0	0	0	0
Virulence, Disease and Defense	Resistance to antibiotics and toxic compounds	Cadmium_resistance	Cadmium-transporting ATPase (EC 3.6.3.3)	0	5	1	12	0	4	0	0	5	0	8	6	3	1	1	3	1
Membrane Transport	NULL	Transport_of_Zinc	Candidate zinc-binding lipoprotein ZinT	0	0	0	0	0	0	0	0	0	0	1	0	0	0	0	0	0
Cell Wall and Capsule	Capsular and extracellular polysacchrides	Capsular_Polysaccharides_Biosynthesis_and_Assembly	Capsular polysaccharide ABC transporter, ATP-binding protein KpsT	0	0	2	0	0	0	0	0	2	1	1	2	0	0	0	0	0
Cell Wall and Capsule	Capsular and extracellular polysacchrides	Capsular_Polysaccharides_Biosynthesis_and_Assembly	Capsular polysaccharide biosynthesis protein CapD	0	0	2	2	0	0	0	0	0	0	0	0	0	0	0	0	0
Cell Wall and Capsule	Capsular and extracellular polysacchrides	Extracellular_Polysaccharide_Biosynthesis_of_Streptococci	Capsular polysaccharide biosynthesis protein Cps4E	0	0	0	1	0	1	1	0	1	0	0	0	0	0	0	0	0
Cell Wall and Capsule	Capsular and extracellular polysacchrides	Capsular_Polysaccharide_(CPS)_of_Campylobacter	Capsular polysaccharide export system periplasmic protein KpsD	0	1	1	3	0	0	0	0	0	1	3	2	1	1	0	0	2
Cell Wall and Capsule	Capsular and extracellular polysacchrides	Capsular_Polysaccharide_(CPS)_of_Campylobacter	Capsular polysaccharide export system protein KpsF	0	0	1	0	0	0	0	0	0	0	1	0	0	0	0	1	0
Cell Wall and Capsule	Capsular and extracellular polysacchrides	Capsular_Polysaccharides_Biosynthesis_and_Assembly	Capsular polysaccharide export system protein KpsS	0	0	0	0	0	0	0	0	0	0	1	0	0	0	0	0	0
Cell Wall and Capsule	Capsular and extracellular polysacchrides	Serotype_determining_Capsular_polysaccharide_biosynthesis_in_Staphylococcus	Capsular polysaccharide synthesis enzyme Cap5E	0	0	0	0	0	0	0	2	0	0	0	0	0	0	0	1	0
Cell Wall and Capsule	Capsular and extracellular polysacchrides	Serotype_determining_Capsular_polysaccharide_biosynthesis_in_Staphylococcus	Capsular polysaccharide synthesis enzyme Cap5F	0	2	0	2	0	0	1	7	6	0	2	0	0	0	0	2	0
Cell Wall and Capsule	Capsular and extracellular polysacchrides	Serotype_determining_Capsular_polysaccharide_biosynthesis_in_Staphylococcus	Capsular polysaccharide synthesis enzyme Cap5G	0	0	1	1	0	0	1	4	2	0	0	0	0	0	0	2	0
Cell Wall and Capsule	Capsular and extracellular polysacchrides	Serotype_determining_Capsular_polysaccharide_biosynthesis_in_Staphylococcus	Capsular polysaccharide synthesis enzyme Cap8M	0	0	0	3	0	3	0	6	0	1	3	2	0	0	0	0	0
Cell Wall and Capsule	Capsular and extracellular polysacchrides	Serotype_determining_Capsular_polysaccharide_biosynthesis_in_Staphylococcus	Capsular polysaccharide synthesis enzyme Cap8O	0	2	2	1	0	0	2	3	7	0	4	1	0	0	1	5	0
Amino Acids and Derivatives	Arginine; urea cycle, polyamines	Polyamine_Metabolism	Carbamate kinase (EC 2.7.2.2)	1	3	3	21	1	3	0	17	13	2	5	6	2	1	1	4	0
Clustering-based subsystems	Clustering-based subsystems	Putative_diaminopropionate_ammonia-lyase_cluster	Carbamate kinase-like protein YqeA	1	1	0	3	0	0	0	0	0	0	0	0	0	0	0	2	0
Cell Division and Cell Cycle	NULL	Macromolecular_synthesis_operon	Carbamoyl-phosphate synthase large chain (EC 6.3.5.5)	31	94	52	133	24	50	64	87	123	34	85	64	44	42	61	143	34
Nucleosides and Nucleotides	Pyrimidines	De_Novo_Pyrimidine_Synthesis	Carbamoyl-phosphate synthase large chain A (EC 6.3.5.5)	0	0	0	0	0	0	0	0	0	0	0	0	0	1	0	0	0
Nucleosides and Nucleotides	Pyrimidines	De_Novo_Pyrimidine_Synthesis	Carbamoyl-phosphate synthase large chain B (EC 6.3.5.5)	0	0	0	0	0	1	0	0	0	0	0	0	0	0	0	0	0
Clustering-based subsystems	Probably Pyrimidine biosynthesis-related	CBSS-306254.1.peg.1508	Carbamoyl-phosphate synthase small chain (EC 6.3.5.5)	5	14	14	28	4	11	14	41	36	11	21	19	10	8	15	46	9
Carbohydrates	Glycoside hydrolases	Predicted_carbohydrate_hydrolases	Carbohydrate Esterase Family 4	0	0	0	2	0	1	0	0	1	0	0	0	0	1	0	0	0
Respiration	NULL	Carbon_monoxide_induced_hydrogenase	Carbon monoxide-induced hydrogenase iron-sulfur protein CooX	0	0	0	1	0	0	0	0	0	0	0	0	0	0	0	0	0
Respiration	NULL	Carbon_monoxide_induced_hydrogenase	Carbon monoxide-induced hydrogenase large subunit CooH	1	3	0	3	0	0	1	0	2	0	0	0	0	0	0	0	0
Respiration	NULL	Carbon_monoxide_induced_hydrogenase	Carbon monoxide-induced hydrogenase membrane protein CooM	1	4	2	3	0	0	1	5	1	0	2	0	0	0	0	0	0
Respiration	NULL	Carbon_monoxide_induced_hydrogenase	Carbon monoxide-induced hydrogenase proton translocating subunit CooK	0	0	0	0	0	0	0	1	0	0	0	0	0	0	0	0	0
Respiration	NULL	Carbon_monoxide_induced_hydrogenase	Carbon monoxide-induced hydrogenase small subunit CooL	2	0	0	0	0	0	0	0	4	0	0	0	0	0	0	0	0
Miscellaneous	Plant-Prokaryote DOE project	COG0523	Carbon starvation protein A	7	34	5	31	3	16	7	18	25	10	19	19	11	7	15	34	6
Miscellaneous	Plant-Prokaryote DOE project	COG0523	Carbon starvation protein A paralog	0	0	0	0	0	0	1	0	0	0	1	1	1	0	0	0	0
Regulation and Cell signaling	NULL	Zinc_regulated_enzymes	Carbonic anhydrase (EC 4.2.1.1)	4	3	3	6	2	3	1	6	8	4	8	5	0	3	2	3	3
Miscellaneous	Plant-Prokaryote DOE project	At5g04520_AT1G06240	Carbonic anhydrases/acetyltransferases, isoleucine patch superfamily	1	1	0	2	0	0	0	1	1	0	1	1	0	0	0	0	0
Clustering-based subsystems	NULL	CBSS-224911.1.peg.435	Carboxyl-terminal protease (EC 3.4.21.102)	2	1	1	3	0	2	0	0	3	1	4	1	1	0	0	0	0
Amino Acids and Derivatives	Arginine; urea cycle, polyamines	Polyamine_Metabolism	Carboxynorspermidine decarboxylase, putative (EC 4.1.1.-)	0	9	0	1	0	0	0	5	5	0	2	3	0	0	3	4	3
Amino Acids and Derivatives	Arginine; urea cycle, polyamines	Polyamine_Metabolism	Carboxynorspermidine dehydrogenase, putative (EC 1.1.1.-)	3	13	7	6	3	1	6	9	21	7	12	12	4	4	11	14	11
Fatty Acids, Lipids, and Isoprenoids	Phospholipids	Glycerolipid_and_Glycerophospholipid_Metabolism_in_Bacteria	Cardiolipin synthetase (EC 2.7.8.-)	7	44	15	37	5	12	17	40	49	11	29	27	14	16	27	57	11
Fatty Acids, Lipids, and Isoprenoids	Fatty acids	Carnitine_Metabolism_in_Microorganisms	Carnitine operon protein CaiE	0	0	0	1	0	0	0	0	0	0	0	0	0	0	0	0	0
Fatty Acids, Lipids, and Isoprenoids	Fatty acids	Carnitine_Metabolism_in_Microorganisms	Carnitinyl-CoA dehydratase (EC 4.2.1.-)	0	1	0	0	0	0	0	0	0	0	0	0	0	0	0	0	0
Regulation and Cell signaling	NULL	HPr_catabolite_repression_system	Catabolite control protein A	0	0	0	5	0	0	0	1	0	0	3	2	0	0	0	2	0
Stress Response	Oxidative stress	Protection_from_Reactive_Oxygen_Species	Catalase (EC 1.11.1.6)	6	4	6	7	0	2	0	1	4	4	14	3	4	7	0	9	0
Cofactors, Vitamins, Prosthetic Groups, Pigments	Folate and pterines	p-Aminobenzoyl-Glutamate_Utilization	Catalyzes the cleavage of p-aminobenzoyl-glutamate to p-aminobenzoate and glutamate, subunit A	0	1	1	1	0	0	0	0	1	0	0	1	0	0	0	0	0
Cofactors, Vitamins, Prosthetic Groups, Pigments	Folate and pterines	p-Aminobenzoyl-Glutamate_Utilization	Catalyzes the cleavage of p-aminobenzoyl-glutamate to p-aminobenzoate and glutamate, subunit B	0	5	0	2	0	0	0	1	0	0	0	0	0	0	0	5	0
Virulence, Disease and Defense	Resistance to antibiotics and toxic compounds	Cobalt-zinc-cadmium_resistance	Cation efflux system protein CusA	27	93	30	39	18	16	36	89	75	13	61	39	19	20	44	85	38
Virulence, Disease and Defense	Resistance to antibiotics and toxic compounds	Cobalt-zinc-cadmium_resistance	Cation efflux system protein CusC precursor	0	1	0	1	0	0	0	0	0	0	0	0	0	0	0	0	0
Virulence, Disease and Defense	Resistance to antibiotics and toxic compounds	Cobalt-zinc-cadmium_resistance	Cation efflux system protein CusF precursor	0	2	0	0	0	0	0	0	0	0	0	0	0	0	0	0	0
Clustering-based subsystems	NULL	CBSS-83333.1.peg.946	Cell division inhibitor	0	1	0	2	0	0	0	0	0	0	0	0	0	0	0	0	0
Clustering-based subsystems	NULL	Bacterial_Cell_Division	Cell division initiation protein DivIVA	0	0	1	1	0	0	0	2	0	0	1	0	0	0	3	1	0
Clustering-based subsystems	Cell Division	Cell_Division_Cluster	Cell division protein FtsA	2	17	6	23	2	5	7	25	23	8	19	17	5	13	11	25	6
Clustering-based subsystems	NULL	Bacterial_Cell_Division	Cell division protein FtsH (EC 3.4.24.-)	27	125	52	112	18	44	31	97	119	22	82	60	29	20	26	107	20
Motility and Chemotaxis	Flagellar motility in Prokaryota	Flagellum_in_Campylobacter	Cell division protein FtsI [Peptidoglycan synthetase] (EC 2.4.1.129)	11	28	16	24	4	5	9	27	29	5	23	25	5	13	15	44	9
Cell Division and Cell Cycle	NULL	Bacterial_Cytoskeleton	Cell division protein FtsK	12	58	33	51	5	16	30	56	71	14	59	39	17	6	19	68	7
Cell Division and Cell Cycle	NULL	Bacterial_Cytoskeleton	Cell division protein FtsN	1	2	0	2	0	0	0	0	1	0	0	0	0	0	0	0	0
Clustering-based subsystems	NULL	Bacterial_Cell_Division	Cell division protein FtsQ	0	3	5	5	0	0	0	6	3	1	0	3	2	1	2	3	2
Cell Division and Cell Cycle	NULL	Bacterial_Cytoskeleton	Cell division protein FtsQ homolog	0	0	0	0	0	0	0	0	0	0	1	0	0	0	1	0	0
Cell Division and Cell Cycle	NULL	Bacterial_Cytoskeleton	Cell division protein FtsW	4	19	12	31	3	10	10	19	32	6	26	9	2	10	14	30	7
Membrane Transport	Protein secretion system, Type II	Predicted_secretion_system_W_clustering_with_cell_division_proteins	Cell division protein FtsX	2	14	6	12	4	4	6	15	17	3	9	9	2	5	5	23	8
Cell Division and Cell Cycle	NULL	Bacterial_Cytoskeleton	Cell division protein FtsZ (EC 3.4.24.-)	17	56	26	57	5	23	17	52	65	18	43	44	20	13	17	66	11
Cell Division and Cell Cycle	NULL	Control_of_cell_elongation_-_division_cycle_in_Bacilli	Cell division protein GpsB, coordinates the switch between cylindrical and septal cell wall synthesis by re-localization of PBP1	0	0	0	1	0	0	0	0	0	0	0	0	0	0	0	0	0
Clustering-based subsystems	NULL	Bacterial_Cell_Division	Cell division protein MraZ	2	6	1	2	1	0	2	7	8	2	2	2	3	2	5	3	0
Cell Division and Cell Cycle	NULL	Bacterial_Cytoskeleton	Cell division protein ZipA	0	2	0	0	0	0	0	0	0	0	0	0	0	0	0	0	0
Clustering-based subsystems	Protein export?	CBSS-393121.3.peg.2760	Cell division transporter, ATP-binding protein FtsE (TC 3.A.5.1.1)	7	30	14	29	4	8	9	36	29	9	24	8	2	2	9	25	5
Clustering-based subsystems	NULL	Bacterial_Cell_Division	Cell division trigger factor (EC 5.2.1.8)	3	25	22	23	3	13	9	29	45	8	25	24	8	11	12	45	7
Regulation and Cell signaling	NULL	Cell_envelope-associated_LytR-CpsA-Psr_transcriptional_attenuators	Cell envelope-associated transcriptional attenuator LytR-CpsA-Psr, subfamily A1 (as in PMID19099556)	0	0	1	0	0	0	0	0	0	0	0	0	0	0	2	0	0
Regulation and Cell signaling	NULL	Cell_envelope-associated_LytR-CpsA-Psr_transcriptional_attenuators	Cell envelope-associated transcriptional attenuator LytR-CpsA-Psr, subfamily F1 (as in PMID19099556)	0	0	0	0	0	0	0	0	0	0	0	0	0	0	0	1	0
Miscellaneous	Plant-Prokaryote DOE project	At4g38090	Cell envelope-associated transcriptional attenuator LytR-CpsA-Psr, subfamily F2 (as in PMID19099556)	0	1	0	6	0	0	1	4	4	2	2	2	1	0	1	4	0
Regulation and Cell signaling	Programmed Cell Death and Toxin-antitoxin Systems	Fratricide_in_Streptococcus	Cell wall-associated murein hydrolase LytC	0	0	0	0	0	0	0	0	0	0	0	0	0	0	3	0	0
Carbohydrates	Di- and oligosaccharides	Beta-Glucoside_Metabolism	Cellobiose phosphorylase (EC 2.4.1.-)	1	10	2	6	2	4	3	6	9	2	10	5	3	1	9	8	2
Carbohydrates	Di- and oligosaccharides	Beta-Glucoside_Metabolism	Cellobiose phosphotransferase system YdjC-like protein	0	2	0	1	0	0	0	0	0	0	0	0	0	0	0	0	0
Stress Response	Heat shock	Heat_shock_dnaK_gene_cluster_extended	Chaperone protein DnaJ	6	30	19	48	4	8	13	60	45	9	41	21	9	12	24	65	17
Stress Response	Heat shock	Heat_shock_dnaK_gene_cluster_extended	Chaperone protein DnaK	27	78	32	110	22	43	35	90	91	35	79	58	31	22	18	80	30
Protein Metabolism	Protein folding	Protein_chaperones	Chaperone protein HscA	3	4	3	5	0	0	0	0	3	0	1	4	0	1	0	2	0
Protein Metabolism	Protein folding	Protein_chaperones	Chaperone protein HtpG	20	60	14	53	17	13	19	64	59	13	56	31	15	16	10	55	21
Virulence, Disease and Defense	Adhesion	Streptococcus_pyogenes_recombinatorial_zone	Chaperonin (heat shock protein 33)	0	2	0	7	0	0	0	1	1	0	2	2	1	0	0	6	0
Motility and Chemotaxis	NULL	Bacterial_Chemotaxis	Chemotaxis protein CheD	0	0	0	0	0	0	0	0	0	0	0	0	0	1	0	0	0
Motility and Chemotaxis	Flagellar motility in Prokaryota	Flagellar_motility	Chemotaxis protein CheV (EC 2.7.3.-)	1	0	2	2	2	2	3	0	1	0	4	3	1	2	0	4	1
Motility and Chemotaxis	NULL	Bacterial_Chemotaxis	Chemotaxis protein CheX	0	0	0	0	1	0	0	2	1	1	2	2	1	2	0	0	1
Motility and Chemotaxis	NULL	Bacterial_Chemotaxis	Chemotaxis protein methyltransferase CheR (EC 2.1.1.80)	0	2	0	4	1	1	0	2	1	0	1	1	1	3	0	1	1
Motility and Chemotaxis	NULL	Bacterial_Chemotaxis	Chemotaxis regulator - transmits chemoreceptor signals to flagelllar motor components CheY	3	5	3	7	5	3	4	3	7	4	9	8	1	5	2	9	0
Motility and Chemotaxis	NULL	Bacterial_Chemotaxis	Chemotaxis response - phosphatase CheZ	0	2	0	0	0	0	0	0	0	0	0	0	0	0	0	0	0
Motility and Chemotaxis	NULL	Bacterial_Chemotaxis	Chemotaxis response regulator protein-glutamate methylesterase CheB (EC 3.1.1.61)	2	9	2	8	4	3	3	3	2	2	7	4	4	7	3	4	2
Carbohydrates	Aminosugars	Chitin_and_N-acetylglucosamine_utilization	Chitinase (EC 3.2.1.14)	2	4	0	1	0	0	0	0	0	0	0	0	0	0	0	0	0
Carbohydrates	Aminosugars	(GlcNAc)2_Catabolic_Operon	Chitobiose phosphorylase (EC 2.4.1.-)	0	0	0	3	0	0	0	2	1	0	1	0	0	0	0	0	0
Carbohydrates	Aminosugars	Chitin_and_N-acetylglucosamine_utilization	Chitobiose-specific 6-phospho-beta-glucosidase ChbF (EC 3.2.1.86)	1	2	0	1	0	0	0	0	0	0	0	0	0	0	0	0	0
Carbohydrates	Aminosugars	Chitin_and_N-acetylglucosamine_utilization	Chitobiose-specific regulator ChbR, AraC family	0	1	2	0	0	0	0	0	0	0	0	0	0	0	0	0	0
Cofactors, Vitamins, Prosthetic Groups, Pigments	Tetrapyrroles	Coenzyme_B12_biosynthesis	ChlD component of cobalt chelatase involved in B12 biosynthesis	0	0	0	1	0	0	0	0	0	0	0	0	0	0	0	0	0
Stress Response	Osmotic stress	Choline_and_Betaine_Uptake_and_Betaine_Biosynthesis	Choline ABC transport system, ATP-binding protein OpuBA	1	1	0	0	0	0	0	0	1	0	2	0	0	0	0	4	0
Miscellaneous	Plant-Prokaryote DOE project	Niacin-Choline_transport_and_metabolism	Choline dehydrogenase (EC 1.1.99.1)	0	1	0	3	0	0	0	0	0	0	0	0	0	0	0	0	0
Miscellaneous	Plant-Prokaryote DOE project	Niacin-Choline_transport_and_metabolism	Choline kinase (EC 2.7.1.32)	0	0	0	0	0	0	0	0	0	0	1	1	0	0	0	0	0
Clustering-based subsystems	Choline bitartrate degradation, putative	CBSS-344610.3.peg.2335	Choline monooxygenase, alpha subunit (EC 1.14.15.7)	0	1	0	1	0	0	0	0	0	0	0	0	0	0	0	0	0
Clustering-based subsystems	Choline bitartrate degradation, putative	CBSS-344610.3.peg.2335	Choline monooxygenase, beta subunit (EC 1.14.15.7)	0	3	0	2	0	0	0	0	0	0	0	0	0	0	0	0	0
Miscellaneous	Plant-Prokaryote DOE project	Niacin-Choline_transport_and_metabolism	Choline permease LicB	0	0	0	0	0	0	0	0	1	0	0	0	0	0	0	0	0
Clustering-based subsystems	Choline bitartrate degradation, putative	CBSS-344610.3.peg.2335	Choline-glycine betaine transporter	0	1	0	0	0	0	0	0	0	0	0	0	0	0	0	0	0
Stress Response	Osmotic stress	Choline_and_Betaine_Uptake_and_Betaine_Biosynthesis	Choline-sulfatase (EC 3.1.6.6)	0	10	2	4	1	2	0	6	7	1	4	3	1	1	2	3	3
Cell Wall and Capsule	Capsular and extracellular polysacchrides	Phosphorylcholine_incorporation_in_LPS	Cholinephosphate cytidylyltransferase (EC 2.7.7.15)	0	0	0	2	0	1	0	3	1	0	1	0	0	2	0	2	0
Clustering-based subsystems	NULL	Bile_hydrolysis_related_cluster	Choloylglycine hydrolase (EC 3.5.1.24)	0	1	2	5	1	1	1	3	8	1	3	1	1	1	0	6	0
Carbohydrates	Aminosugars	N-Acetyl-Galactosamine_and_Galactosamine_Utilization	Chondroitinase (chondroitin lyase)	2	6	0	3	0	0	3	0	5	1	0	1	1	0	0	5	0
Amino Acids and Derivatives	Aromatic amino acids and derivatives	Phenylalanine_and_Tyrosine_Branches_from_Chorismate	Chorismate mutase I (EC 5.4.99.5)	0	3	2	6	0	0	3	0	0	0	1	3	0	0	0	1	0
Cofactors, Vitamins, Prosthetic Groups, Pigments	Folate and pterines	YgfZ	Chorismate synthase (EC 4.2.3.5)	12	27	20	27	6	10	21	46	46	15	36	19	9	7	28	46	9
Miscellaneous	Plant-Prokaryote DOE project	Experimental-Ubiquinone_BiosynthesisVDC	Chorismate--pyruvate lyase (EC 4.1.3.40)	0	2	0	1	0	0	0	0	0	0	0	0	0	0	0	0	0
Clustering-based subsystems	NULL	DNA_replication_cluster_1	Chromosomal replication initiator protein DnaA	15	49	18	41	12	18	19	39	47	11	29	22	10	17	15	45	14
DNA Metabolism	DNA replication	Plasmid_replication	Chromosome (plasmid) partitioning protein ParA	8	34	18	45	5	12	10	45	42	10	31	20	14	15	20	46	14
Cell Division and Cell Cycle	NULL	Bacterial_Cytoskeleton	Chromosome (plasmid) partitioning protein ParB	9	34	22	30	4	7	15	36	32	11	27	18	6	6	18	47	5
Clustering-based subsystems	NULL	RNA_modification_and_chromosome_partitioning_cluster	Chromosome (plasmid) partitioning protein ParB-2	0	0	1	0	0	0	0	1	0	0	0	0	0	0	0	0	0
Cell Division and Cell Cycle	NULL	MukBEF_Chromosome_Condensation	Chromosome partition protein MukB	1	3	0	1	0	0	0	0	0	0	0	0	0	0	0	0	0
Cell Division and Cell Cycle	NULL	MukBEF_Chromosome_Condensation	Chromosome partition protein MukE	1	0	0	1	0	0	0	0	0	0	0	0	0	0	0	0	0
Cell Division and Cell Cycle	NULL	MukBEF_Chromosome_Condensation	Chromosome partition protein MukF	0	1	0	0	0	0	0	0	0	0	0	0	0	0	0	0	0
Clustering-based subsystems	Fatty acid metabolic cluster	COG1399	Chromosome partition protein smc	6	22	17	38	11	7	8	22	41	7	35	14	12	7	9	31	7
Clustering-based subsystems	NULL	Bacterial_Cell_Division	Chromosome partitioning protein ParA	0	3	0	0	0	0	0	0	0	0	0	0	0	0	0	0	0
Cell Division and Cell Cycle	NULL	Cyanobacterial_Circadian_Clock	Circadian phase modifier	2	3	1	9	1	4	1	1	4	2	10	3	6	4	2	3	0
Carbohydrates	One-carbon Metabolism	Serine-glyoxylate_cycle	Citrate synthase (si) (EC 2.3.3.1)	2	13	12	29	5	7	9	16	19	8	17	14	8	12	17	24	3
DNA Metabolism	DNA repair	DNA_repair,_bacterial_MutL-MutS_system	Clostridial MutS2-related protein	0	0	0	1	0	0	0	0	0	1	0	0	0	0	0	0	0
Protein Metabolism	Protein folding	Protein_chaperones	ClpB protein	42	114	34	103	15	38	47	90	112	32	99	63	33	20	40	102	33
Carbohydrates	Sugar alcohols	Propanediol_utilization	CoA-acylating propionaldehyde dehydrogenase	0	0	4	7	2	1	1	8	7	2	12	3	2	3	2	5	0
Stress Response	Oxidative stress	CoA_disulfide_thiol-disulfide_redox_system	CoA-disulfide reductase (EC 1.8.1.14)	0	0	0	4	0	1	1	1	3	1	0	1	2	0	1	0	0
Respiration	Electron donating reactions	H2:CoM-S-S-HTP_oxidoreductase	CoB--CoM heterodisulfide reductase subunit A (EC 1.8.98.1)	3	11	4	14	5	4	6	13	15	3	13	2	2	6	4	15	2
Respiration	Electron donating reactions	H2:CoM-S-S-HTP_oxidoreductase	CoB--CoM heterodisulfide reductase subunit B (EC 1.8.98.1)	0	1	1	2	0	0	0	0	0	0	0	0	0	0	0	2	0
Respiration	Electron accepting reactions	Anaerobic_respiratory_reductases	CoB--CoM heterodisulfide reductase subunit C (EC 1.8.98.1)	0	0	0	0	0	0	0	0	0	0	2	0	0	0	0	2	0
Respiration	Electron accepting reactions	Anaerobic_respiratory_reductases	CoB--CoM heterodisulfide reductase subunit D (EC 1.8.98.1)	0	0	0	0	0	0	0	0	0	0	0	0	0	0	2	0	0
Cofactors, Vitamins, Prosthetic Groups, Pigments	Tetrapyrroles	Cobalamin_synthesis	Cob(I)alamin adenosyltransferase (EC 2.5.1.17)	0	1	0	0	0	0	0	0	0	0	0	0	0	0	0	0	0
Protein Metabolism	Protein processing and modification	G3E_family_of_P-loop_GTPases_(metallocenter_biosynthesis)	Cob(I)alamin adenosyltransferase PduO (EC 2.5.1.17)	0	1	1	1	0	2	0	2	2	0	2	0	0	0	0	0	0
Carbohydrates	Sugar alcohols	Propanediol_utilization	Cob(II)alamin reductase	0	0	0	3	0	1	0	2	3	3	0	0	0	0	2	0	0
Carbohydrates	Sugar alcohols	Propanediol_utilization	Cob(III)alamin reductase	0	0	2	1	0	1	0	0	0	0	1	0	0	0	1	0	0
Cofactors, Vitamins, Prosthetic Groups, Pigments	Tetrapyrroles	Coenzyme_B12_biosynthesis	CobN component of cobalt chelatase involved in B12 biosynthesis	0	0	0	1	0	0	0	0	0	0	0	0	0	0	0	0	0
Cofactors, Vitamins, Prosthetic Groups, Pigments	Tetrapyrroles	Cobalamin_synthesis	Cobalamin biosynthesis protein CbiG	0	1	0	3	0	2	0	0	1	1	0	0	2	0	3	2	0
Cofactors, Vitamins, Prosthetic Groups, Pigments	Tetrapyrroles	Cobalamin_synthesis	Cobalamin synthase	1	5	0	4	2	0	3	0	0	2	6	0	0	0	0	0	1
Cofactors, Vitamins, Prosthetic Groups, Pigments	Tetrapyrroles	Cobalamin_synthesis	Cobalt-precorrin-3b C17-methyltransferase	0	3	1	3	1	3	3	7	8	1	4	5	4	2	4	6	0
Cofactors, Vitamins, Prosthetic Groups, Pigments	Tetrapyrroles	Cobalamin_synthesis	Cobalt-precorrin-4 C11-methyltransferase (EC 2.1.1.133)	1	4	5	15	4	14	6	17	13	3	14	9	9	1	7	12	5
Cofactors, Vitamins, Prosthetic Groups, Pigments	Tetrapyrroles	Cobalamin_synthesis	Cobalt-precorrin-6 synthase, anaerobic	0	1	1	1	0	2	0	0	3	0	1	0	0	0	0	1	0
Cofactors, Vitamins, Prosthetic Groups, Pigments	Tetrapyrroles	Coenzyme_B12_biosynthesis	Cobalt-precorrin-6y C15-methyltransferase [decarboxylating] (EC 2.1.1.-)	0	2	5	3	2	7	0	0	3	1	11	5	0	1	1	14	0
Cofactors, Vitamins, Prosthetic Groups, Pigments	Tetrapyrroles	Coenzyme_B12_biosynthesis	Cobalt-precorrin-6y C5-methyltransferase (EC 2.1.1.-)	0	3	1	0	0	1	0	7	1	0	4	1	0	0	0	1	0
Cofactors, Vitamins, Prosthetic Groups, Pigments	Tetrapyrroles	Cobalamin_synthesis	Cobalt-precorrin-8x methylmutase (EC 5.4.1.2)	1	6	1	4	0	0	2	7	8	1	2	0	3	3	2	0	0
Virulence, Disease and Defense	Resistance to antibiotics and toxic compounds	Cobalt-zinc-cadmium_resistance	Cobalt-zinc-cadmium resistance protein	4	32	16	14	6	3	8	37	34	7	30	13	4	7	19	36	11
Virulence, Disease and Defense	Resistance to antibiotics and toxic compounds	Cobalt-zinc-cadmium_resistance	Cobalt-zinc-cadmium resistance protein CzcD	0	15	4	6	3	0	2	21	14	4	8	5	3	3	9	19	5
Virulence, Disease and Defense	Resistance to antibiotics and toxic compounds	Cobalt-zinc-cadmium_resistance	Cobalt/zinc/cadmium efflux RND transporter, membrane fusion protein, CzcB family	0	1	0	2	0	0	0	0	0	0	0	0	0	0	0	0	0
Cofactors, Vitamins, Prosthetic Groups, Pigments	Tetrapyrroles	Coenzyme_B12_biosynthesis	Cobyric acid synthase	6	18	8	21	6	4	5	31	23	8	11	11	1	3	7	21	2
Cofactors, Vitamins, Prosthetic Groups, Pigments	Tetrapyrroles	Cobalamin_synthesis	Cobyrinic acid A,C-diamide synthase	2	11	4	3	4	3	7	13	9	4	7	5	3	5	9	1	2
Clustering-based subsystems	Oxidative stress	CoA-disulfide_reductase_(EC_1.8.1.14)_containing_cluster	Coenzyme A disulfide reductase	0	5	4	5	0	3	1	7	9	0	6	1	0	1	2	9	1
Respiration	Electron accepting reactions	Anaerobic_respiratory_reductases	Coenzyme F420-dependent oxidoreductase	0	4	0	3	1	0	0	2	2	2	4	3	0	2	2	3	1
Respiration	Electron donating reactions	Hydrogenases	Coenzyme F420-reducing hydrogenase, beta subunit	0	1	0	0	0	0	0	1	2	0	2	0	0	0	0	0	0
Nucleosides and Nucleotides	Detoxification	Housecleaning_nucleoside_triphosphate_pyrophosphatases	Cof protein, HD superfamily hydrolase	0	1	0	2	0	1	0	1	1	0	0	1	1	0	0	1	0
Cell Wall and Capsule	Capsular and extracellular polysacchrides	Colanic_acid_biosynthesis	Colanic acid biosynthesis acetyltransferase WcaB (EC 2.3.1.-)	0	0	0	1	0	0	0	0	0	0	0	0	0	0	0	0	0
Cell Wall and Capsule	Capsular and extracellular polysacchrides	Colanic_acid_biosynthesis	Colanic acid biosynthesis acetyltransferase WcaF (EC 2.3.1.-)	0	1	0	1	0	0	0	0	0	0	0	1	0	0	0	0	0
Cell Wall and Capsule	Capsular and extracellular polysacchrides	Colanic_acid_biosynthesis	Colanic acid biosynthesis glycosyl transferase WcaA	0	0	0	2	0	0	0	0	0	0	0	0	0	0	0	0	0
Cell Wall and Capsule	Capsular and extracellular polysacchrides	Colanic_acid_biosynthesis	Colanic acid biosynthesis glycosyl transferase WcaC	1	0	1	0	0	0	0	0	0	0	0	0	0	0	0	0	0
Cell Wall and Capsule	Capsular and extracellular polysacchrides	Colanic_acid_biosynthesis	Colanic acid biosynthesis glycosyl transferase WcaE	3	4	6	6	4	0	6	1	7	3	0	7	4	2	0	6	3
Cell Wall and Capsule	Capsular and extracellular polysacchrides	Colanic_acid_biosynthesis	Colanic acid biosynthesis glycosyl transferase WcaL	1	1	0	1	0	0	0	0	0	0	0	0	0	0	0	0	0
Cell Wall and Capsule	Capsular and extracellular polysacchrides	Colanic_acid_biosynthesis	Colanic acid biosynthsis UDP-glucose lipid carrier transferase WcaJ	0	0	0	1	0	0	0	0	0	0	0	0	0	0	0	0	0
Cell Wall and Capsule	Capsular and extracellular polysacchrides	Colanic_acid_biosynthesis	Colanic acid biosysnthesis glycosyl transferase WcaI	0	1	0	1	0	0	0	0	0	0	0	0	0	0	0	0	0
Cell Wall and Capsule	Capsular and extracellular polysacchrides	Colanic_acid_biosynthesis	Colanic acid biosysnthesis protein WcaK	0	1	0	1	0	0	0	0	0	0	0	0	0	0	0	0	0
Cell Wall and Capsule	Capsular and extracellular polysacchrides	Colanic_acid_biosynthesis	Colanic acid polymerase WcaD	0	0	0	1	0	0	0	0	0	0	0	0	0	0	0	0	0
Stress Response	Cold shock	Cold_shock,_CspA_family_of_proteins	Cold shock protein CspC	0	0	1	0	0	0	0	0	0	0	1	0	0	0	0	0	0
Stress Response	Cold shock	Cold_shock,_CspA_family_of_proteins	Cold shock protein CspG	0	0	0	1	0	0	0	0	0	0	0	0	0	0	0	0	0
RNA Metabolism	RNA processing and modification	ATP-dependent_RNA_helicases,_bacterial	Cold-shock DEAD-box protein A	13	39	14	27	10	11	19	40	43	11	23	18	14	10	26	40	13
Virulence, Disease and Defense	Bacteriocins, ribosomally synthesized antibacterial peptides	Tolerance_to_colicin_E2	Colicin E2 tolerance protein CbrC	0	2	0	0	0	0	0	0	0	0	0	0	0	0	0	0	0
Virulence, Disease and Defense	Bacteriocins, ribosomally synthesized antibacterial peptides	Tolerance_to_colicin_E2	Colicin E2 tolerance protein CbrC-like protein	0	0	0	2	0	0	0	1	0	0	0	0	0	0	0	0	0
Membrane Transport	NULL	Ton_and_Tol_transport_systems	Colicin I receptor precursor	0	2	0	0	0	0	0	0	0	0	0	0	0	0	0	0	0
Miscellaneous	Plant-Prokaryote DOE project	At5g04520_AT1G06240	Colicin V production protein	0	1	0	0	0	0	0	1	1	1	0	0	0	1	0	0	1
DNA Metabolism	DNA uptake, competence	Gram_Positive_Competence	ComF operon protein A, DNA transporter ATPase	0	0	0	2	0	0	0	1	1	0	3	1	0	0	0	1	0
DNA Metabolism	DNA uptake, competence	Gram_Positive_Competence	ComF operon protein C	0	0	0	0	0	0	0	1	0	0	0	1	0	0	0	0	0
Phages, Prophages, Transposable elements, Plasmids	Transposable elements	CBSS-203122.12.peg.188	ComM-related protein	7	40	13	21	5	10	12	41	42	5	24	30	13	8	15	37	14
DNA Metabolism	DNA uptake, competence	Gram_Positive_Competence	Competence protein CoiA	0	0	0	1	0	0	0	0	0	1	2	0	0	0	0	0	0
Clustering-based subsystems	NULL	Glutaredoxin_3_containing_cluster_2	Competence protein F homolog, phosphoribosyltransferase domain	0	2	0	0	0	0	0	3	2	0	0	0	0	0	1	2	0
Clustering-based subsystems	NULL	Yfa_cluster	Competence/damage-inducible protein CinA	3	3	3	10	1	2	4	10	16	0	7	6	2	0	5	9	3
Virulence, Disease and Defense	Resistance to antibiotics and toxic compounds	Bile_hydrolysis	Conjugated Bile Salt Transporter	0	0	0	0	0	0	0	0	0	0	0	1	0	0	0	2	0
Membrane Transport	Protein and nucleoprotein secretion system, Type IV	Conjugative_transfer	Conjugative transfer protein PSLT087	0	0	0	0	0	1	0	0	0	0	0	0	0	0	0	0	0
Membrane Transport	Protein and nucleoprotein secretion system, Type IV	Conjugative_transfer	Conjugative transfer protein TrbB	3	1	0	1	0	1	0	0	1	0	1	0	0	2	1	1	0
Membrane Transport	Protein and nucleoprotein secretion system, Type IV	Conjugative_transfer	Conjugative transfer protein TrbE	1	1	3	2	0	0	0	0	1	0	2	0	0	1	0	0	0
Membrane Transport	Protein and nucleoprotein secretion system, Type IV	Conjugative_transfer	Conjugative transfer protein TrbF	0	0	0	1	0	0	0	0	0	0	0	0	0	0	0	0	0
Membrane Transport	Protein and nucleoprotein secretion system, Type IV	Conjugative_transfer	Conjugative transfer protein TrbG	0	0	0	0	0	0	0	0	0	0	1	0	0	0	0	0	0
Membrane Transport	Protein and nucleoprotein secretion system, Type IV	Conjugative_transfer	Conjugative transfer protein TrbI	1	2	1	1	0	0	0	0	2	0	1	2	1	3	0	3	1
Phages, Prophages, Transposable elements, Plasmids	Transposable elements	Conjugative_transposon,_Bacteroidales	Conjugative transposon protein TraA	6	7	5	6	5	5	7	12	11	5	11	8	6	4	5	10	6
Phages, Prophages, Transposable elements, Plasmids	Transposable elements	Conjugative_transposon,_Bacteroidales	Conjugative transposon protein TraB	0	0	0	1	0	0	1	1	1	1	0	0	1	1	0	0	0
Phages, Prophages, Transposable elements, Plasmids	Transposable elements	Conjugative_transposon,_Bacteroidales	Conjugative transposon protein TraC	0	0	0	0	1	0	1	0	0	0	0	0	0	0	1	0	0
Phages, Prophages, Transposable elements, Plasmids	Transposable elements	Conjugative_transposon,_Bacteroidales	Conjugative transposon protein TraD	1	6	2	2	2	5	2	2	4	2	4	4	1	2	6	4	3
Phages, Prophages, Transposable elements, Plasmids	Transposable elements	Conjugative_transposon,_Bacteroidales	Conjugative transposon protein TraE	0	0	0	0	2	0	0	0	0	0	0	0	0	1	0	0	0
Phages, Prophages, Transposable elements, Plasmids	Transposable elements	Conjugative_transposon,_Bacteroidales	Conjugative transposon protein TraF	0	0	0	0	0	0	0	0	5	1	0	0	0	0	0	0	0
Phages, Prophages, Transposable elements, Plasmids	Transposable elements	Conjugative_transposon,_Bacteroidales	Conjugative transposon protein TraG	15	16	18	17	5	14	10	24	23	19	26	14	12	10	15	25	13
Phages, Prophages, Transposable elements, Plasmids	Transposable elements	Conjugative_transposon,_Bacteroidales	Conjugative transposon protein TraH	1	0	1	1	0	0	2	0	1	1	0	1	0	1	0	1	0
Phages, Prophages, Transposable elements, Plasmids	Transposable elements	Conjugative_transposon,_Bacteroidales	Conjugative transposon protein TraI	3	5	2	4	2	1	0	0	3	0	2	0	1	3	2	1	2
Phages, Prophages, Transposable elements, Plasmids	Transposable elements	Conjugative_transposon,_Bacteroidales	Conjugative transposon protein TraJ	7	5	7	7	5	5	6	10	7	6	8	4	8	7	8	11	8
Phages, Prophages, Transposable elements, Plasmids	Transposable elements	Conjugative_transposon,_Bacteroidales	Conjugative transposon protein TraK	5	10	5	6	4	5	9	12	7	7	11	8	8	8	6	11	8
Phages, Prophages, Transposable elements, Plasmids	Transposable elements	Conjugative_transposon,_Bacteroidales	Conjugative transposon protein TraM	3	5	2	5	1	5	5	4	4	6	5	5	5	2	8	6	6
Phages, Prophages, Transposable elements, Plasmids	Transposable elements	Conjugative_transposon,_Bacteroidales	Conjugative transposon protein TraN	6	9	7	11	8	6	14	15	7	6	11	9	4	5	10	10	7
Phages, Prophages, Transposable elements, Plasmids	Transposable elements	Conjugative_transposon,_Bacteroidales	Conjugative transposon protein TraO	3	5	2	2	1	1	2	3	5	5	4	3	4	1	3	4	0
Phages, Prophages, Transposable elements, Plasmids	Transposable elements	Conjugative_transposon,_Bacteroidales	Conjugative transposon protein TraQ	5	7	2	2	6	3	2	5	4	3	0	3	2	2	4	3	4
Carbohydrates	NULL	Conserved_cluster_around_inner_membrane_protein_gene_yghQ,_probably_involved_in_polysaccharide_biosynthesis	Conserved ATP-binding protein YghS	2	2	0	2	0	0	0	0	0	0	0	0	0	0	0	0	0
Carbohydrates	NULL	Conserved_cluster_around_inner_membrane_protein_gene_yghQ,_probably_involved_in_polysaccharide_biosynthesis	Conserved hypothetical TPR repeat protein, clustered with yghQ	1	4	0	1	0	0	0	0	0	0	0	0	0	0	0	0	0
Carbohydrates	NULL	Conserved_cluster_around_inner_membrane_protein_gene_yghQ,_probably_involved_in_polysaccharide_biosynthesis	Conserved protein YghT, with nucleoside triphosphate hydrolase domain	0	1	0	1	0	0	0	0	0	0	0	0	0	0	0	0	0
Virulence, Disease and Defense	Bacteriocins, ribosomally synthesized antibacterial peptides	Tolerance_to_colicin_E2	Conserved uncharacterized protein CreA	2	3	2	2	0	0	0	0	1	0	1	0	1	0	0	1	0
Virulence, Disease and Defense	Resistance to antibiotics and toxic compounds	Copper_homeostasis:_copper_tolerance	Copper homeostasis protein CutE	0	3	0	3	0	0	0	0	0	0	0	0	0	0	0	0	0
Virulence, Disease and Defense	Resistance to antibiotics and toxic compounds	Copper_homeostasis:_copper_tolerance	Copper homeostasis protein CutF precursor	0	1	0	0	0	0	0	0	0	0	0	0	0	0	0	0	0
Regulation and Cell signaling	NULL	Orphan_regulatory_proteins	Copper sensory histidine kinase CpxA	0	1	0	1	0	0	0	0	0	0	0	0	0	0	0	0	0
Virulence, Disease and Defense	Resistance to antibiotics and toxic compounds	Copper_homeostasis	Copper sensory histidine kinase CusS	0	1	0	1	0	0	0	0	0	0	0	0	0	0	0	0	0
Virulence, Disease and Defense	Resistance to antibiotics and toxic compounds	Cobalt-zinc-cadmium_resistance	Copper-sensing two-component system response regulator CusR	0	0	0	2	0	0	0	0	0	0	0	0	0	0	0	0	0
Virulence, Disease and Defense	Resistance to antibiotics and toxic compounds	BlaR1_Family_Regulatory_Sensor-transducer_Disambiguation	Copper-translocating P-type ATPase (EC 3.6.3.4)	21	76	44	113	18	30	34	90	124	26	86	40	24	19	36	96	16
Cofactors, Vitamins, Prosthetic Groups, Pigments	Tetrapyrroles	Heme_and_Siroheme_Biosynthesis	Coproporphyrinogen III oxidase, aerobic (EC 1.3.3.3)	0	0	0	1	0	0	0	0	0	0	0	0	0	0	0	0	0
Cofactors, Vitamins, Prosthetic Groups, Pigments	Tetrapyrroles	Heme_and_Siroheme_Biosynthesis	Coproporphyrinogen III oxidase, oxygen-independent (EC 1.3.99.22)	1	0	1	5	0	1	0	3	1	2	7	1	0	0	0	0	0
Membrane Transport	Protein and nucleoprotein secretion system, Type IV	pVir_Plasmid_of_Campylobacter	Coupling protein VirD4, ATPase required for T-DNA transfer	0	0	0	0	0	0	0	0	0	0	0	0	1	0	0	0	0
Amino Acids and Derivatives	NULL	Creatine_and_Creatinine_Degradation	Creatinine amidohydrolase (EC 3.5.2.10)	0	0	0	0	0	0	0	0	0	0	0	0	0	0	0	2	0
DNA Metabolism	DNA replication	DNA-replication	Crossover junction endodeoxyribonuclease RuvC (EC 3.1.22.4)	1	13	3	5	2	5	3	12	13	0	7	9	1	4	5	14	3
Fatty Acids, Lipids, and Isoprenoids	Fatty acids	Carnitine_Metabolism_in_Microorganisms	Crotonobetaine carnitine-CoA ligase (EC 6.3.2.-)	2	2	0	2	0	0	0	0	0	0	0	0	0	0	0	0	0
Fatty Acids, Lipids, and Isoprenoids	Fatty acids	Carnitine_Metabolism_in_Microorganisms	Crotonobetainyl-CoA dehydrogenase (EC 1.3.99.-)	1	1	0	0	0	0	0	0	0	0	0	0	0	0	0	0	0
Fatty Acids, Lipids, and Isoprenoids	Fatty acids	Carnitine_Metabolism_in_Microorganisms	Crotonobetainyl-CoA:carnitine CoA-transferase (EC 2.8.3.-)	1	2	0	2	0	0	0	0	0	0	0	0	0	0	0	0	0
Membrane Transport	Protein secretion system, Type VIII (Extracellular nucleation/precipitation pathway, ENP)	Curli_production	Curli production assembly/transport component CsgE	0	0	0	1	0	0	0	0	0	0	0	0	0	0	0	0	0
Membrane Transport	Protein secretion system, Type VIII (Extracellular nucleation/precipitation pathway, ENP)	Curli_production	Curli production assembly/transport component CsgF	0	1	0	0	0	0	0	0	0	0	0	0	0	0	0	0	0
Membrane Transport	Protein secretion system, Type VIII (Extracellular nucleation/precipitation pathway, ENP)	Curli_production	Curli production assembly/transport component CsgG	0	1	0	1	0	0	0	0	0	0	0	0	0	0	0	0	0
Nitrogen Metabolism	NULL	Cyanate_hydrolysis	Cyanate hydratase (EC 4.2.1.104)	0	0	0	1	0	0	0	0	0	0	0	0	0	0	0	0	0
Nitrogen Metabolism	NULL	Cyanate_hydrolysis	Cyanate transport protein CynX	1	1	0	1	0	0	0	0	0	0	0	0	0	0	0	0	0
RNA Metabolism	Transcription	Transcription_factors_cyanobacterial_RpoD-like_sigma_factors	Cyanobacteria-specific RpoD-like sigma factor, type-16	1	1	0	1	0	0	0	0	0	0	0	0	0	0	0	0	0
Regulation and Cell signaling	NULL	cAMP_signaling_in_bacteria	Cyclic AMP receptor protein	3	2	1	1	1	1	0	0	1	1	1	1	0	0	0	1	0
Stress Response	Osmotic stress	Synthesis_of_osmoregulated_periplasmic_glucans	Cyclic beta-1,2-glucan modification transmembrane protein	0	0	0	0	0	0	0	0	1	1	0	0	0	0	0	0	0
Stress Response	Osmotic stress	Synthesis_of_osmoregulated_periplasmic_glucans	Cyclic beta-1,2-glucan synthase (EC 2.4.1.-)	0	0	0	0	0	0	0	0	0	0	2	0	0	0	0	0	0
Amino Acids and Derivatives	Aromatic amino acids and derivatives	Chorismate_Synthesis	Cyclohexadienyl dehydrogenase (EC 1.3.1.12)(EC 1.3.1.43)	0	2	0	2	0	1	0	0	0	0	0	0	0	0	0	0	0
Carbohydrates	Polysaccharides	Alpha-Amylase_locus_in_Streptocococcus	Cyclomaltodextrin glucanotransferase (EC 2.4.1.19)	0	0	0	0	0	2	0	0	0	0	0	0	0	0	0	0	0
Nitrogen Metabolism	NULL	Cyanate_hydrolysis	Cyn operon transcriptional activator	0	1	0	0	0	0	0	0	0	0	0	0	0	0	0	0	0
Regulation and Cell signaling	NULL	DNA-binding_regulatory_proteins,_strays	Cys regulon transcriptional activator CysB	0	1	0	1	0	0	0	0	0	0	0	0	0	0	0	0	0
Amino Acids and Derivatives	Lysine, threonine, methionine, and cysteine	Methionine_Biosynthesis	Cystathionine beta-lyase (EC 4.4.1.8)	2	3	1	5	0	0	0	1	2	0	2	3	1	2	0	2	0
Amino Acids and Derivatives	Lysine, threonine, methionine, and cysteine	Cysteine_Biosynthesis	Cystathionine beta-synthase (EC 4.2.1.22)	0	0	0	0	0	0	0	0	2	0	0	0	0	0	0	1	0
Amino Acids and Derivatives	Lysine, threonine, methionine, and cysteine	Methionine_Biosynthesis	Cystathionine gamma-lyase (EC 4.4.1.1)	0	0	0	4	0	1	0	0	3	0	1	1	0	1	0	3	0
Amino Acids and Derivatives	Lysine, threonine, methionine, and cysteine	Methionine_Biosynthesis	Cystathionine gamma-synthase (EC 2.5.1.48)	2	2	0	4	0	1	0	0	0	1	1	1	0	0	0	1	0
Clustering-based subsystems	Cell Division	CBSS-393130.3.peg.794	Cysteine desulfurase (EC 2.8.1.7)	9	34	30	74	7	18	19	54	62	20	51	40	17	22	30	73	8
RNA Metabolism	RNA processing and modification	tRNA_modification_Archaea	Cysteine desulfurase (EC 2.8.1.7), IscS subfamily	1	0	1	1	0	0	0	0	1	0	2	1	0	1	0	1	0
Miscellaneous	Plant-Prokaryote DOE project	COG2363	Cysteine desulfurase (EC 2.8.1.7), NifS subfamily	0	4	0	1	0	1	2	3	3	0	4	3	2	3	0	1	0
RNA Metabolism	RNA processing and modification	tRNA_modification_Archaea	Cysteine desulfurase (EC 2.8.1.7), SufS subfamily	0	2	1	3	0	0	0	1	3	4	0	3	1	0	0	3	0
Miscellaneous	Plant-Prokaryote DOE project	Iron-sulfur_cluster_assembly	Cysteine desulfurase CsdA-CsdE (EC 2.8.1.7), main protein CsdA	0	2	0	2	0	0	0	0	0	0	0	0	0	0	0	0	0
Miscellaneous	Plant-Prokaryote DOE project	At5g37530	Cysteine desulfurase CsdA-CsdE, sulfur acceptor protein CsdE	0	0	1	2	0	0	0	0	0	0	0	0	0	0	0	0	0
Amino Acids and Derivatives	Lysine, threonine, methionine, and cysteine	Methionine_Biosynthesis	Cysteine synthase (EC 2.5.1.47)	8	32	21	56	5	11	22	44	45	10	35	19	16	10	20	34	10
Amino Acids and Derivatives	Lysine, threonine, methionine, and cysteine	Cysteine_Biosynthesis	Cysteine synthase B (EC 2.5.1.47)	0	1	0	0	0	0	0	0	0	0	0	0	0	0	0	0	0
Miscellaneous	Plant-Prokaryote DOE project	At2g23840	Cysteinyl-tRNA synthetase (EC 6.1.1.16)	24	77	21	66	11	28	29	64	70	22	61	28	20	16	32	60	19
Virulence, Disease and Defense	Resistance to antibiotics and toxic compounds	Adaptation_to_d-cysteine	Cystine ABC transporter, ATP-binding protein	0	1	0	0	0	0	0	0	0	0	0	1	0	1	0	0	0
Sulfur Metabolism	Organic sulfur assimilation	L-Cystine_Uptake_and_Metabolism	Cystine ABC transporter, permease protein	0	1	0	1	1	0	0	0	0	0	0	0	0	0	0	0	0
Regulation and Cell signaling	Programmed Cell Death and Toxin-antitoxin Systems	Murein_hydrolase_regulation_and_cell_death	Cytidine deaminase (EC 3.5.4.5)	1	12	2	7	2	1	4	6	6	3	6	4	4	3	8	12	2
Nucleosides and Nucleotides	Pyrimidines	pyrimidine_conversions	Cytidylate kinase (EC 2.7.4.14)	6	26	7	19	4	3	9	27	28	3	24	11	6	8	16	30	7
Respiration	Electron accepting reactions	Terminal_cytochrome_O_ubiquinol_oxidase	Cytochrome O ubiquinol oxidase subunit I (EC 1.10.3.-)	1	1	0	1	0	0	0	0	0	0	0	0	0	0	0	0	0
Respiration	Electron accepting reactions	Terminal_cytochrome_oxidases	Cytochrome O ubiquinol oxidase subunit II (EC 1.10.3.-)	1	2	0	2	0	0	0	0	0	0	0	0	0	0	0	0	0
Respiration	Electron accepting reactions	Terminal_cytochrome_oxidases	Cytochrome O ubiquinol oxidase subunit III (EC 1.10.3.-)	0	0	0	1	0	0	0	0	0	0	0	0	0	0	0	0	0
Cofactors, Vitamins, Prosthetic Groups, Pigments	Folate and pterines	YgfZ-Iron	Cytochrome c heme lyase subunit CcmF	1	3	1	5	0	1	1	2	4	0	1	1	0	0	0	3	1
Respiration	NULL	Biogenesis_of_c-type_cytochromes	Cytochrome c heme lyase subunit CcmL	0	0	0	1	0	0	0	0	0	0	0	0	0	0	0	0	0
Nitrogen Metabolism	NULL	Nitrate_and_nitrite_ammonification	Cytochrome c nitrite reductase, small subunit NrfH	0	0	0	3	0	0	0	0	2	2	1	0	0	1	0	2	1
Respiration	Electron accepting reactions	Terminal_cytochrome_C_oxidases	Cytochrome c oxidase subunit CcoN (EC 1.9.3.1)	1	1	1	2	2	3	2	0	6	3	4	4	4	2	0	2	0
Respiration	Electron accepting reactions	Terminal_cytochrome_C_oxidases	Cytochrome c oxidase subunit CcoO (EC 1.9.3.1)	1	2	1	2	0	3	0	1	4	1	2	2	1	0	0	2	1
Respiration	Electron accepting reactions	Terminal_cytochrome_C_oxidases	Cytochrome c oxidase subunit CcoP (EC 1.9.3.1)	0	2	3	3	0	1	0	0	1	2	2	1	3	3	0	1	0
Respiration	NULL	Biogenesis_of_c-type_cytochromes	Cytochrome c-type biogenesis protein CcdA (DsbD analog)	0	0	0	8	1	0	1	0	2	0	1	0	1	0	0	0	0
Respiration	NULL	Biogenesis_of_c-type_cytochromes	Cytochrome c-type biogenesis protein CcmC, putative heme lyase for CcmE	0	1	1	4	0	0	1	5	5	1	3	0	0	0	1	2	0
Respiration	NULL	Biogenesis_of_c-type_cytochromes	Cytochrome c-type biogenesis protein CcmE, heme chaperone	0	0	0	2	0	0	0	0	0	0	0	0	0	0	0	0	0
Protein Metabolism	Protein folding	Periplasmic_disulfide_interchange	Cytochrome c-type biogenesis protein DsbD, protein-disulfide reductase (EC 1.8.1.8)	14	38	20	16	2	3	9	30	35	5	29	23	7	11	18	37	13
Respiration	NULL	Biogenesis_of_c-type_cytochromes	Cytochrome c-type biogenesis protein ResA	0	0	0	0	0	0	0	0	4	0	0	0	0	0	0	0	0
Nitrogen Metabolism	NULL	Nitrate_and_nitrite_ammonification	Cytochrome c-type heme lyase subunit nrfF, nitrite reductase complex assembly	0	2	0	0	0	0	0	0	0	0	0	0	0	0	0	0	0
Respiration	Electron accepting reactions	trimethylamine_N-oxide_(TMAO)_reductase	Cytochrome c-type protein NapC	0	1	0	0	0	0	0	0	0	0	0	0	0	0	0	0	0
Nitrogen Metabolism	NULL	Nitrate_and_nitrite_ammonification	Cytochrome c-type protein NrfB precursor	1	0	0	0	0	0	0	0	0	0	0	0	0	0	0	0	0
Stress Response	Oxidative stress	Protection_from_Reactive_Oxygen_Species	Cytochrome c551 peroxidase (EC 1.11.1.5)	3	9	6	8	0	2	1	7	7	0	8	0	0	2	2	11	2
Respiration	NULL	Soluble_cytochromes_and_functionally_related_electron_carriers	Cytochrome c551/c552	0	1	0	0	0	0	0	1	0	0	0	0	0	0	0	1	0
Respiration	NULL	Soluble_cytochromes_and_functionally_related_electron_carriers	Cytochrome c552	1	2	1	4	0	0	1	1	2	1	3	1	3	3	2	1	0
Respiration	NULL	Soluble_cytochromes_and_functionally_related_electron_carriers	Cytochrome c552 precursor (EC 1.7.2.2)	2	4	2	7	0	2	1	1	3	1	2	2	2	3	0	4	0
Respiration	Electron accepting reactions	Terminal_cytochrome_d_ubiquinol_oxidases	Cytochrome d ubiquinol oxidase subunit I (EC 1.10.3.-)	8	36	11	26	6	7	9	34	35	9	21	18	5	12	20	31	12
Clustering-based subsystems	NULL	Bacterial_RNA-metabolizing_Zn-dependent_hydrolases	Cytochrome d ubiquinol oxidase subunit II (EC 1.10.3.-)	9	38	7	29	9	7	9	30	33	6	22	15	8	3	12	27	15
Carbohydrates	Di- and oligosaccharides	Maltose_and_Maltodextrin_Utilization	Cytoplasmic alpha-amylase (EC 3.2.1.1)	0	0	0	0	0	0	0	0	0	2	0	0	0	0	0	0	0
Clustering-based subsystems	TldD cluster	CBSS-354.1.peg.2917	Cytoplasmic axial filament protein CafA and Ribonuclease G (EC 3.1.4.-)	7	29	12	23	1	7	13	23	35	10	25	20	4	7	10	28	14
Virulence, Disease and Defense	Resistance to antibiotics and toxic compounds	Copper_homeostasis:_copper_tolerance	Cytoplasmic copper homeostasis protein cutC	3	20	3	7	3	5	8	15	11	7	14	10	7	7	7	19	3
Carbohydrates	Di- and oligosaccharides	Trehalose_Uptake_and_Utilization	Cytoplasmic trehalase (EC 3.2.1.28)	0	1	0	1	0	0	0	0	1	0	0	0	0	0	0	0	0
Nucleosides and Nucleotides	Pyrimidines	pyrimidine_conversions	Cytosine deaminase (EC 3.5.4.1)	3	5	2	11	0	1	1	2	4	2	6	4	2	2	2	4	2
Amino Acids and Derivatives	NULL	Creatine_and_Creatinine_Degradation	Cytosine permease	0	1	0	0	0	0	0	0	0	0	0	0	0	0	0	0	0
Nucleosides and Nucleotides	Purines	Purine_Utilization	Cytosine/purine/uracil/thiamine/allantoin permease family protein	0	0	1	1	0	0	0	0	0	1	1	0	0	0	0	1	0
Protein Metabolism	Protein degradation	Aminopeptidases_(EC_3.4.11.-)	Cytosol aminopeptidase PepA (EC 3.4.11.1)	2	15	2	8	0	4	2	7	6	1	3	3	4	3	2	4	2
Miscellaneous	Plant-Prokaryote DOE project	Scaffold_proteins_for_[4Fe-4S]_cluster_assembly_(MRP_family)	Cytosolic Fe-S cluster assembling factor NBP35	0	0	0	0	0	0	0	0	1	0	0	0	0	0	0	0	1
Cell Wall and Capsule	Capsular and extracellular polysacchrides	Capsular_heptose_biosynthesis	D,D-heptose 7-phosphate kinase	1	1	1	1	0	0	2	1	1	0	3	0	1	1	2	1	0
Miscellaneous	Plant-Prokaryote DOE project	COG0277	D-2-hydroxyglutarate dehydrogenase	0	0	0	1	0	0	0	0	0	0	0	0	0	0	0	0	0
Cofactors, Vitamins, Prosthetic Groups, Pigments	Pyridoxine	Pyridoxin_(Vitamin_B6)_Biosynthesis	D-3-phosphoglycerate dehydrogenase (EC 1.1.1.95)	14	40	17	27	4	12	15	44	52	9	41	22	10	16	9	55	6
Carbohydrates	Monosaccharides	D-galactonate_catabolism	D-Galactonate repressor DgoR	0	0	0	1	0	0	0	0	0	0	0	0	0	0	0	0	0
Carbohydrates	Organic acids	Lactate_utilization	D-Lactate dehydrogenase (EC 1.1.2.5)	0	1	0	1	0	0	0	0	0	0	0	0	0	0	0	0	0
Amino Acids and Derivatives	Arginine; urea cycle, polyamines	Anaerobic_Oxidative_Degradation_of_L-Ornithine	D-Ornithine 4,5-aminomutase E subunit (EC 5.4.3.5)	0	0	1	0	0	0	0	0	0	0	0	0	0	0	0	0	0
Clustering-based subsystems	NULL	Nucleoside_Catabolism_cluster	D-Ribose 1,5-phosphomutase (EC 5.4.2.7)	0	3	0	6	0	0	2	9	13	1	6	10	1	1	6	13	5
Carbohydrates	Central carbohydrate metabolism	Pyruvate_Alanine_Serine_Interconversions	D-alanine aminotransferase (EC 2.6.1.21)	0	1	3	0	0	0	0	2	1	2	1	3	2	0	0	1	0
Cell Wall and Capsule	NULL	Peptidoglycan_biosynthesis--gjo	D-alanine--D-alanine ligase (EC 6.3.2.4)	7	6	10	11	3	3	3	12	17	4	25	17	6	2	3	22	7
Cell Wall and Capsule	NULL	Peptidoglycan_Biosynthesis	D-alanine--D-alanine ligase A (EC 6.3.2.4)	0	1	0	0	0	0	0	0	0	0	0	0	0	0	0	0	0
Cell Wall and Capsule	NULL	Peptidoglycan_biosynthesis--gjo	D-alanine--D-alanine ligase B (EC 6.3.2.4)	0	0	0	1	0	0	0	0	0	0	0	0	0	0	0	0	0
Virulence, Disease and Defense	NULL	Streptococcus_pyogenes_Virulome	D-alanine--poly(phosphoribitol) ligase subunit 1 (EC 6.1.1.13)	0	0	1	4	0	1	2	2	2	0	3	3	0	1	2	5	0
Virulence, Disease and Defense	Resistance to antibiotics and toxic compounds	Methicillin_resistance_in_Staphylococci	D-alanyl transfer protein DltB	0	2	0	3	0	0	0	4	4	0	0	1	0	0	0	1	0
Miscellaneous	Plant-Prokaryote DOE project	COG0523	D-alanyl-D-alanine carboxypeptidase (EC 3.4.16.4)	3	13	3	17	1	2	1	7	7	3	9	6	2	0	0	9	1
Carbohydrates	Monosaccharides	D-allose_utilization	D-allose ABC transporter, ATPase component	0	0	2	0	0	0	0	0	1	0	4	2	0	0	0	0	0
Carbohydrates	Monosaccharides	D-allose_utilization	D-allose ABC transporter, permease component	0	0	0	0	0	0	0	0	0	0	0	1	0	0	0	0	0
Carbohydrates	Monosaccharides	D-allose_utilization	D-allose-6-phosphate isomerase (EC 5.3.1.-)	0	0	2	5	1	0	1	5	3	1	3	1	0	1	1	0	0
Clustering-based subsystems	Putrescine/GABA utilization cluster-temporal,to add to SSs	GABA_and_putrescine_metabolism_from_cluters	D-amino acid dehydrogenase small subunit (EC 1.4.99.1)	0	1	0	1	1	0	0	0	0	0	0	0	0	0	0	0	0
Carbohydrates	One-carbon Metabolism	Formaldehyde_assimilation:_Ribulose_monophosphate_pathway	D-arabino-3-hexulose 6-phosphate formaldehyde lyase	0	0	0	1	0	0	0	0	0	0	0	0	0	0	0	0	0
Fatty Acids, Lipids, and Isoprenoids	NULL	Polyhydroxybutyrate_metabolism	D-beta-hydroxybutyrate dehydrogenase (EC 1.1.1.30)	3	1	0	6	0	1	0	0	2	1	2	0	2	1	0	4	0
Fatty Acids, Lipids, and Isoprenoids	NULL	Polyhydroxybutyrate_metabolism	D-beta-hydroxybutyrate permease	0	0	0	2	0	0	0	0	2	1	1	0	0	4	0	0	0
Miscellaneous	Plant-Prokaryote DOE project	Experimental-COG2515	D-cysteine desulfhydrase (EC 4.4.1.15)	0	1	0	1	0	0	0	0	0	0	0	0	0	0	0	0	0
Cofactors, Vitamins, Prosthetic Groups, Pigments	Pyridoxine	Pyridoxin_(Vitamin_B6)_Biosynthesis	D-erythrose-4-phosphate dehydrogenase (EC 1.2.1.72)	0	1	0	1	0	0	0	0	0	0	0	0	0	0	0	0	0
Carbohydrates	Monosaccharides	D-Galacturonate_and_D-Glucuronate_Utilization	D-galactarate dehydratase (EC 4.2.1.42)	1	3	0	1	0	2	0	1	2	0	2	0	0	0	0	3	1
Carbohydrates	Monosaccharides	D-galactarate,_D-glucarate_and_D-glycerate_catabolism	D-galactarate permease	1	1	1	2	0	0	0	1	1	1	1	2	1	1	1	0	0
Carbohydrates	Monosaccharides	D-galactonate_catabolism	D-galactonate transporter	0	3	0	5	0	0	0	0	0	0	1	0	0	0	0	0	0
Carbohydrates	Monosaccharides	D-galactarate,_D-glucarate_and_D-glycerate_catabolism	D-glucarate permease	0	2	0	1	0	0	0	1	1	1	2	0	1	1	0	1	0
Carbohydrates	Organic acids	Glycerate_metabolism	D-glycerate 2-kinase (EC 2.7.1.-)	0	0	0	0	0	0	0	0	0	0	0	0	0	0	0	1	0
Carbohydrates	Monosaccharides	D-galactarate,_D-glucarate_and_D-glycerate_catabolism	D-glycerate transporter (predicted)	1	2	4	1	0	1	1	0	5	1	2	0	1	4	1	2	1
Cell Wall and Capsule	Gram-Negative cell wall components	LOS_core_oligosaccharide_biosynthesis	D-glycero-D-manno-heptose 1,7-bisphosphate phosphatase (EC 3.1.1.-)	1	1	1	0	0	0	0	0	1	0	0	0	0	0	0	0	0
Cell Wall and Capsule	Capsular and extracellular polysacchrides	Capsular_heptose_biosynthesis	D-glycero-D-manno-heptose 1-phosphate guanosyltransferase	2	3	0	1	0	0	0	0	0	0	2	0	0	0	0	2	0
Cell Wall and Capsule	Gram-Negative cell wall components	LOS_core_oligosaccharide_biosynthesis	D-glycero-beta-D-manno-heptose 7-phosphate kinase	1	4	3	3	1	2	1	2	0	1	4	2	2	1	0	4	0
Carbohydrates	Fermentation	Fermentations:_Mixed_acid	D-lactate dehydrogenase (EC 1.1.1.28)	4	13	3	29	3	11	3	15	27	2	12	7	5	4	2	14	1
Carbohydrates	NULL	Sugar_utilization_in_Thermotogales	D-mannonate oxidoreductase (EC 1.1.1.57)	6	26	9	32	5	7	11	31	26	7	19	10	9	6	11	27	6
Amino Acids and Derivatives	Proline and 4-hydroxyproline	Proline,_4-hydroxyproline_uptake_and_utilization	D-proline reductase, 23 kDa subunit (EC 1.21.4.1)	0	0	1	1	0	0	0	2	2	0	0	0	0	0	1	0	0
Amino Acids and Derivatives	Proline and 4-hydroxyproline	Proline,_4-hydroxyproline_uptake_and_utilization	D-proline reductase, 45 kDa subunit (EC 1.21.4.1)	1	0	6	1	0	0	0	1	1	1	2	1	0	2	0	3	0
Carbohydrates	Central carbohydrate metabolism	Pyruvate_Alanine_Serine_Interconversions	D-serine dehydratase (EC 4.3.1.18)	1	3	4	8	1	3	5	9	2	4	2	3	1	2	2	6	0
Amino Acids and Derivatives	Alanine, serine, and glycine	Glycine_and_Serine_Utilization	D-serine permease DsdX	2	1	2	6	3	2	1	2	0	0	2	2	0	0	2	0	0
Amino Acids and Derivatives	Alanine, serine, and glycine	Glycine_and_Serine_Utilization	D-serine/D-alanine/glycine transporter	2	3	1	10	0	0	0	2	7	1	4	2	1	1	0	6	0
Carbohydrates	Monosaccharides	D-Tagatose_and_Galactitol_Utilization	D-tagatose 3-epimerase (EC 5.3.1.-)	0	3	1	1	0	0	0	4	3	0	3	1	1	0	2	1	0
Clustering-based subsystems	D-tyrosyl-tRNA(Tyr) deacylase (EC 3.1.-.-) cluster	CBSS-342610.3.peg.283	D-tyrosyl-tRNA(Tyr) deacylase	6	15	7	17	0	5	8	22	20	3	22	13	7	5	6	20	8
Carbohydrates	Monosaccharides	Xylose_utilization	D-xylose proton-symporter XylE	1	9	2	5	0	1	2	10	15	5	7	2	0	4	4	10	2
Carbohydrates	Monosaccharides	Xylose_utilization	D-xylose proton-symporter XylT	0	0	0	1	0	0	0	0	2	0	0	0	0	0	0	1	0
Carbohydrates	Monosaccharides	Xylose_utilization	D-xylose transport ATP-binding protein XylG	1	2	2	1	0	0	0	3	0	0	0	0	0	1	2	0	0
Carbohydrates	Central carbohydrate metabolism	Dihydroxyacetone_kinases	DHA-specific EI component	2	1	1	3	0	0	0	0	0	0	0	0	0	2	1	0	0
Phages, Prophages, Transposable elements, Plasmids	Phages, Prophages	Phage_DNA_synthesis	DNA adenine methyltransferase, phage-associated	1	2	0	2	0	0	0	0	0	0	0	0	0	0	0	0	0
Clustering-based subsystems	NULL	DNA_gyrase_subunits	DNA gyrase subunit A (EC 5.99.1.3)	31	103	38	108	14	40	46	107	111	37	99	57	29	23	40	122	38
Virulence, Disease and Defense	Resistance to antibiotics and toxic compounds	Resistance_to_fluoroquinolones	DNA gyrase subunit B (EC 5.99.1.3)	22	67	52	98	21	53	26	104	94	20	87	59	27	22	32	103	34
Phages, Prophages, Transposable elements, Plasmids	Phages, Prophages	Phage_replication	DNA helicase (EC 3.6.1.-)	6	36	16	20	6	8	13	27	28	3	23	17	6	8	16	27	9
Clustering-based subsystems	NULL	CBSS-83333.1.peg.946	DNA helicase IV	1	5	3	3	2	4	6	8	6	3	7	5	3	6	6	11	3
Phages, Prophages, Transposable elements, Plasmids	Phages, Prophages	Phage_replication	DNA helicase, phage-associated	2	4	5	11	1	2	3	7	3	1	7	2	1	2	3	10	0
Cofactors, Vitamins, Prosthetic Groups, Pigments	NAD and NADP	NAD_consumption	DNA ligase (EC 6.5.1.2)	26	70	30	66	7	29	20	50	73	14	63	38	18	18	24	51	12
Phages, Prophages, Transposable elements, Plasmids	Phages, Prophages	Phage_replication	DNA maturase, phage-associated	1	0	0	0	0	0	0	0	0	0	0	0	0	0	0	0	0
Phages, Prophages, Transposable elements, Plasmids	Phages, Prophages	Phage_DNA_synthesis	DNA methyl transferase, phage-associated	0	1	0	1	0	0	0	0	0	0	0	0	0	0	0	0	0
DNA Metabolism	DNA repair	DNA_repair,_bacterial	DNA mismatch repair endonuclease MutH	0	1	0	1	0	0	0	0	0	0	0	0	0	0	0	0	0
DNA Metabolism	DNA repair	DNA_repair,_bacterial_MutL-MutS_system	DNA mismatch repair protein MutL	14	51	26	41	9	10	9	54	41	10	38	25	13	17	21	55	14
DNA Metabolism	DNA repair	DNA_repair,_bacterial_MutL-MutS_system	DNA mismatch repair protein MutS	16	88	42	77	14	28	36	70	76	15	46	32	23	19	25	83	15
Clustering-based subsystems	Shiga toxin cluster	CBSS-194948.1.peg.143	DNA packaging	0	1	1	4	0	0	0	0	0	0	0	0	0	0	1	0	0
DNA Metabolism	DNA replication	DNA-replication	DNA polymerase I (EC 2.7.7.7)	26	72	30	65	9	23	24	59	86	24	47	38	25	18	29	70	13
DNA Metabolism	DNA replication	DNA-replication	DNA polymerase II (EC 2.7.7.7)	0	0	0	1	0	0	0	0	0	0	0	0	0	0	0	0	0
Clustering-based subsystems	NULL	CBSS-350688.3.peg.1509	DNA polymerase III alpha subunit (EC 2.7.7.7)	29	112	73	119	22	48	34	121	144	37	107	76	43	15	42	127	32
DNA Metabolism	DNA replication	DNA-replication	DNA polymerase III beta subunit (EC 2.7.7.7)	7	34	14	30	2	14	13	33	32	4	26	9	7	7	15	30	8
DNA Metabolism	DNA replication	DNA-replication	DNA polymerase III chi subunit (EC 2.7.7.7)	0	2	0	0	0	0	0	0	0	0	0	0	0	0	0	0	0
DNA Metabolism	DNA replication	DNA-replication	DNA polymerase III delta prime subunit (EC 2.7.7.7)	8	19	2	10	0	4	7	6	19	3	8	3	6	2	12	11	2
DNA Metabolism	DNA replication	DNA-replication	DNA polymerase III delta subunit (EC 2.7.7.7)	1	23	8	7	3	4	3	20	20	4	16	6	3	6	7	20	5
Clustering-based subsystems	DNA polymerase III epsilon cluster	CBSS-342610.3.peg.1536	DNA polymerase III epsilon subunit (EC 2.7.7.7)	2	8	1	4	0	3	0	3	0	0	2	2	0	1	0	6	1
DNA Metabolism	DNA replication	DNA-replication	DNA polymerase III psi subunit (EC 2.7.7.7)	0	0	0	2	0	0	0	0	0	0	0	0	0	0	0	0	0
DNA Metabolism	DNA replication	DNA-replication	DNA polymerase III subunits gamma and tau (EC 2.7.7.7)	14	48	16	50	12	16	28	45	53	16	61	34	8	12	14	49	7
DNA Metabolism	DNA repair	DNA_repair,_bacterial	DNA polymerase IV (EC 2.7.7.7)	12	25	18	35	6	5	11	39	22	4	27	11	7	9	16	33	5
Phages, Prophages, Transposable elements, Plasmids	Phages, Prophages	Phage_replication	DNA polymerase, phage-associated	4	8	10	19	1	6	5	13	11	3	10	4	6	2	2	16	0
DNA Metabolism	DNA replication	DNA-replication	DNA primase (EC 2.7.7.-)	19	68	32	40	8	17	31	75	62	17	59	33	22	22	37	63	28
DNA Metabolism	DNA repair	DNA_repair,_bacterial_RecFOR_pathway	DNA recombination and repair protein RecF	4	21	9	17	2	4	7	22	30	4	10	15	2	3	9	23	2
DNA Metabolism	DNA repair	DNA_repair,_bacterial_RecFOR_pathway	DNA recombination and repair protein RecO	1	16	8	7	2	5	8	16	17	5	10	9	3	5	8	21	1
DNA Metabolism	DNA repair	DNA_repair,_bacterial	DNA recombination protein RmuC	4	6	2	16	2	6	2	6	19	1	19	5	2	1	1	12	1
Clustering-based subsystems	NULL	CBSS-562.2.peg.5158_SK3_including	DNA recombination-dependent growth factor C	0	1	0	1	0	0	0	0	0	0	0	0	0	0	0	0	0
DNA Metabolism	DNA repair	DNA_repair,_bacterial	DNA repair exonuclease family protein YhaO	0	2	0	0	0	0	0	0	0	0	0	1	0	0	0	1	0
DNA Metabolism	DNA repair	DNA_repair,_bacterial	DNA repair protein RadA	14	61	17	44	8	18	24	46	47	12	46	25	16	16	13	62	17
DNA Metabolism	DNA repair	DNA_repair,_bacterial	DNA repair protein RadC	3	25	8	16	6	0	11	15	15	7	9	17	1	2	12	26	8
DNA Metabolism	DNA repair	DNA_repair,_bacterial	DNA repair protein RecN	7	20	9	27	1	10	13	26	27	9	27	19	17	8	7	32	7
Stress Response	Heat shock	Heat_shock_dnaK_gene_cluster_extended	DNA replication intiation control protein YabA	0	0	0	0	0	0	0	0	0	0	0	2	2	0	0	0	0
DNA Metabolism	DNA replication	DNA-replication	DNA replication protein DnaC	0	1	0	0	0	0	0	0	0	0	0	0	0	0	0	0	0
DNA Metabolism	DNA replication	DNA-replication	DNA replication terminus site-binding protein	0	2	0	1	0	0	0	0	0	0	0	0	0	0	0	0	0
DNA Metabolism	NULL	DNA_phosphorothioation	DNA sulfur modification protein DndD	6	2	1	1	0	0	0	3	4	0	5	4	0	3	5	4	2
DNA Metabolism	DNA replication	DNA_topoisomerases,_Type_I,_ATP-independent	DNA topoisomerase I (EC 5.99.1.2)	8	48	25	56	12	16	29	62	81	21	61	37	30	13	32	63	15
DNA Metabolism	DNA uptake, competence	DNA_processing_cluster	DNA topoisomerase III (EC 5.99.1.2)	8	42	28	49	11	15	22	69	60	12	44	20	14	4	17	52	15
DNA Metabolism	DNA replication	DNA_topoisomerases,_Type_I,_ATP-independent	DNA topoisomerase III domain	2	1	2	2	0	1	0	0	2	0	1	0	1	1	0	1	1
DNA Metabolism	DNA replication	DNA_topoisomerases,_Type_I,_ATP-independent	DNA topoisomerase III, Bacteroidales-type (EC 5.99.1.2)	8	12	8	8	6	6	13	16	11	10	11	3	10	9	12	12	14
DNA Metabolism	DNA replication	DNA_topoisomerases,_Type_I,_ATP-independent	DNA topoisomerase III, Burkholderia type (EC 5.99.1.2)	1	4	2	8	0	1	0	0	4	0	1	2	1	0	0	2	2
DNA Metabolism	DNA replication	DNA_topoisomerases,_Type_I,_ATP-independent	DNA topoisomerase III, TraE-type (EC 5.99.1.2)	0	0	0	0	2	0	2	1	0	0	1	0	1	0	0	0	0
Clustering-based subsystems	NULL	CBSS-83333.1.peg.946	DNA transformation protein TfoX	0	1	0	0	0	0	0	0	0	0	0	0	0	0	0	0	0
DNA Metabolism	DNA repair	DNA_Repair_Base_Excision	DNA-3-methyladenine glycosylase (EC 3.2.2.20)	1	2	1	9	0	1	3	2	3	0	3	0	0	1	1	5	3
DNA Metabolism	DNA repair	DNA_Repair_Base_Excision	DNA-3-methyladenine glycosylase II (EC 3.2.2.21)	0	2	1	6	0	0	0	2	4	1	4	0	0	0	0	2	1
Virulence, Disease and Defense	Resistance to antibiotics and toxic compounds	Cobalt-zinc-cadmium_resistance	DNA-binding heavy metal response regulator	0	0	0	0	0	0	0	0	0	0	0	0	0	0	0	2	0
DNA Metabolism	NULL	Nucleoid-associated_proteins_in_Bacteria	DNA-binding protein H-NS	0	2	0	1	0	0	0	0	0	0	0	0	0	0	0	0	0
DNA Metabolism	NULL	Nucleoid-associated_proteins_in_Bacteria	DNA-binding protein stpA	0	1	0	1	0	0	0	0	0	0	0	0	0	0	0	0	0
Regulation and Cell signaling	NULL	The_Chv_regulatory_system_of_Alphaproteobacteria	DNA-binding response regulator ChvI	0	0	0	0	0	1	0	0	0	0	0	0	0	0	0	0	0
Nitrogen Metabolism	NULL	Allantoin_Utilization	DNA-binding transcriptional activator of the allD operon	0	2	0	0	0	0	0	0	0	0	0	0	0	0	0	0	0
DNA Metabolism	DNA repair	DNA_repair,_bacterial	DNA-cytosine methyltransferase (EC 2.1.1.37)	7	29	7	19	1	12	9	13	20	7	15	10	3	7	4	27	2
Miscellaneous	Plant-Prokaryote DOE project	At2g23840	DNA-directed RNA polymerase alpha subunit (EC 2.7.7.6)	11	40	11	34	6	12	12	39	38	8	54	22	12	5	15	40	15
RNA Metabolism	Transcription	RNA_polymerase_bacterial	DNA-directed RNA polymerase beta subunit (EC 2.7.7.6)	52	140	51	124	26	57	56	100	145	34	105	77	38	39	37	118	38
RNA Metabolism	Transcription	RNA_polymerase_bacterial	DNA-directed RNA polymerase beta' subunit (EC 2.7.7.6)	52	158	51	120	35	53	59	136	150	58	130	98	66	49	74	162	70
RNA Metabolism	Transcription	RNA_polymerase_bacterial	DNA-directed RNA polymerase delta (= beta'') subunit (EC 2.7.7.6)	0	4	0	1	0	1	0	0	3	0	0	1	0	0	0	0	0
RNA Metabolism	Transcription	RNA_polymerase_bacterial	DNA-directed RNA polymerase delta subunit (EC 2.7.7.6)	0	0	0	3	0	0	0	1	2	1	1	1	0	1	0	1	0
RNA Metabolism	Transcription	RNA_polymerase_bacterial	DNA-directed RNA polymerase gamma subunit (EC 2.7.7.6)	0	2	0	8	0	0	0	0	2	0	2	0	2	0	0	0	0
DNA Metabolism	DNA uptake, competence	Gram_Positive_Competence	DNA-entry nuclease (Competence-specific nuclease) (EC 3.1.30.-)	0	0	0	3	0	0	0	2	3	0	4	3	0	0	0	4	0
Virulence, Disease and Defense	Resistance to antibiotics and toxic compounds	Bile_hydrolysis	DamX, an inner membrane protein involved in bile resistance	0	3	0	1	0	0	0	0	0	0	0	0	0	0	0	0	0
Nucleosides and Nucleotides	NULL	Hydantoin_metabolism	Deacetylases, including yeast histone deacetylase and acetoin utilization protein	0	1	0	0	0	0	0	1	2	0	2	0	0	0	0	2	0
Protein Metabolism	Protein degradation	Protein_degradation	Deblocking aminopeptidase (EC 3.4.11.-)	0	1	2	6	1	0	1	4	8	0	5	1	1	0	3	7	0
Miscellaneous	NULL	DedA_family_of_inner_membrane_proteins	DedA family inner membrane protein YabI	0	2	0	2	0	0	0	0	0	0	0	0	0	0	0	0	0
Miscellaneous	NULL	DedA_family_of_inner_membrane_proteins	DedA family inner membrane protein YdjZ	0	0	0	1	0	0	0	0	2	0	0	0	0	0	0	0	0
Miscellaneous	NULL	DedA_family_of_inner_membrane_proteins	DedA family inner membrane protein YghB	0	1	0	0	0	0	0	0	0	0	0	0	0	0	0	0	0
Miscellaneous	NULL	DedA_family_of_inner_membrane_proteins	DedA family inner membrane protein YqjA	0	1	0	0	0	0	0	0	0	0	0	0	0	0	0	0	0
Miscellaneous	NULL	DedA_family_of_inner_membrane_proteins	DedA protein	3	20	7	9	1	3	5	9	22	2	13	8	2	4	9	19	4
Clustering-based subsystems	NULL	CBSS-196620.1.peg.2477	Delta-1-pyrroline-5-carboxylate dehydrogenase (EC 1.5.1.12)	3	5	1	5	2	0	4	6	8	0	5	2	1	1	1	7	1
Stress Response	Dessication stress	O-antigen_capsule_important_for_environmental_persistence	DeoR-type transcriptional regulator YihW	0	2	0	1	0	0	0	0	0	0	0	0	0	0	0	0	0
Nucleosides and Nucleotides	Purines	Purine_conversions	Deoxyadenosine kinase (EC 2.7.1.76)	0	2	0	3	1	0	6	0	3	0	1	1	1	0	0	2	0
Nucleosides and Nucleotides	Pyrimidines	pyrimidine_conversions	Deoxycytidine triphosphate deaminase (EC 3.5.4.13)	0	1	3	6	0	0	0	2	3	0	4	2	0	0	0	3	0
Nucleosides and Nucleotides	Purines	Purine_conversions	Deoxyguanosine kinase (EC 2.7.1.113)	2	2	0	1	1	0	1	2	4	0	4	2	0	0	0	0	1
Secondary Metabolism	Plant Alkaloids	Alkaloid_biosynthesis_from_L-lysine	Deoxyhypusine synthase	4	8	2	2	0	1	2	9	7	3	9	0	0	1	4	10	2
Clustering-based subsystems	NULL	EC699-706	Deoxyribodipyrimidine photolyase (EC 4.1.99.3)	1	2	0	0	0	0	0	0	0	0	0	0	0	0	0	0	0
Membrane Transport	Protein translocation across cytoplasmic membrane	Twin-arginine_translocation_system	Deoxyribonuclease TatD	0	1	0	1	0	0	0	0	0	0	0	0	0	0	0	0	0
Carbohydrates	Monosaccharides	Deoxyribose_and_Deoxynucleoside_Catabolism	Deoxyribonucleoside regulator DeoR (transcriptional repressor)	2	0	4	3	1	0	0	1	0	1	2	0	1	6	0	0	0
Carbohydrates	Monosaccharides	Deoxyribose_and_Deoxynucleoside_Catabolism	Deoxyribose operon repressor, DeoR family	0	2	0	2	0	0	0	0	0	0	0	0	0	0	0	0	0
Carbohydrates	Monosaccharides	Deoxyribose_and_Deoxynucleoside_Catabolism	Deoxyribose-phosphate aldolase (EC 4.1.2.4)	4	27	15	41	7	8	9	40	46	9	35	13	3	10	15	41	7
Phages, Prophages, Transposable elements, Plasmids	Phages, Prophages	r1t-like_streptococcal_phages	Deoxyuridine 5'-triphosphate nucleotidohydrolase (EC 3.6.1.23)	5	18	13	23	5	4	5	33	35	6	22	10	6	6	12	31	5
Cofactors, Vitamins, Prosthetic Groups, Pigments	Coenzyme A	Coenzyme_A_Biosynthesis	Dephospho-CoA kinase (EC 2.7.1.24)	1	4	0	2	0	0	0	2	0	0	1	0	0	0	0	0	0
Miscellaneous	Plant-Prokaryote DOE project	Biotin_biosynthesis_Experimental	Dethiobiotin synthetase (EC 6.3.3.3)	5	20	9	12	1	2	10	18	18	1	12	11	0	3	3	18	4
Membrane Transport	Uni- Sym- and Antiporters	Proton-dependent_Peptide_Transporters	Di-/tripeptide transporter	5	32	8	12	5	3	12	13	18	2	12	10	6	4	4	18	5
Membrane Transport	Uni- Sym- and Antiporters	Proton-dependent_Peptide_Transporters	Di/tripeptide permease DtpA	0	4	0	2	0	0	1	0	0	0	1	0	0	0	0	0	0
Membrane Transport	Uni- Sym- and Antiporters	Proton-dependent_Peptide_Transporters	Di/tripeptide permease DtpB	0	2	0	2	0	0	0	0	0	0	0	0	0	0	1	0	0
Membrane Transport	Uni- Sym- and Antiporters	Proton-dependent_Peptide_Transporters	Di/tripeptide permease DtpT	0	0	2	7	1	0	0	2	5	0	2	1	0	2	0	6	0
Clustering-based subsystems	NULL	EC699-706	Di/tripeptide permease YbgH	0	1	0	1	0	0	0	0	0	0	0	0	0	0	0	0	0
Membrane Transport	Uni- Sym- and Antiporters	Proton-dependent_Peptide_Transporters	Di/tripeptide permease YjdL	0	3	0	3	0	1	1	1	1	1	1	1	1	0	0	1	0
Fatty Acids, Lipids, and Isoprenoids	Phospholipids	Glycerolipid_and_Glycerophospholipid_Metabolism_in_Bacteria	Diacylglycerol kinase (EC 2.7.1.107)	0	2	3	5	3	0	3	4	1	0	0	0	0	0	0	1	0
Clustering-based subsystems	Hypothetical in Lysine biosynthetic cluster	CBSS-323850.3.peg.3269	Diaminopimelate decarboxylase (EC 4.1.1.20)	7	31	25	32	5	10	15	26	51	11	40	21	10	4	10	34	8
Amino Acids and Derivatives	Lysine, threonine, methionine, and cysteine	Lysine_Biosynthesis_DAP_Pathway	Diaminopimelate epimerase (EC 5.1.1.7)	4	8	6	15	2	5	4	14	9	5	9	10	6	7	13	27	1
Amino Acids and Derivatives	Lysine, threonine, methionine, and cysteine	Lysine_Biosynthesis_DAP_Pathway	Dihydrodipicolinate reductase (EC 1.3.1.26)	5	20	12	30	5	12	6	28	22	11	20	10	6	6	6	30	3
Amino Acids and Derivatives	Lysine, threonine, methionine, and cysteine	Lysine_Biosynthesis_DAP_Pathway	Dihydrodipicolinate synthase (EC 4.2.1.52)	9	28	21	36	5	8	13	39	45	14	35	15	14	14	11	41	9
Miscellaneous	Plant-Prokaryote DOE project	COG4319	Dihydrofolate reductase (EC 1.5.1.3)	0	5	1	5	0	1	2	5	8	0	3	0	1	0	0	1	1
Cofactors, Vitamins, Prosthetic Groups, Pigments	Folate and pterines	Folate_Biosynthesis	Dihydrofolate synthase (EC 6.3.2.12)	5	17	9	12	3	3	7	17	19	5	11	9	5	4	8	17	7
Carbohydrates	Central carbohydrate metabolism	Dehydrogenase_complexes	Dihydrolipoamide acetyltransferase component (E2) of acetoin dehydrogenase complex (EC 2.3.1.-)	0	0	0	1	0	0	0	0	0	0	0	0	0	0	0	0	0
Carbohydrates	Central carbohydrate metabolism	Pyruvate_metabolism_II:_acetyl-CoA,_acetogenesis_from_pyruvate	Dihydrolipoamide acetyltransferase component of pyruvate dehydrogenase complex (EC 2.3.1.12)	2	1	0	1	0	0	0	0	0	0	0	0	0	0	0	2	0
Amino Acids and Derivatives	Alanine, serine, and glycine	Glycine_cleavage_system	Dihydrolipoamide dehydrogenase (EC 1.8.1.4)	7	39	12	14	4	7	11	24	28	4	18	13	8	5	12	29	12
Carbohydrates	Central carbohydrate metabolism	Dehydrogenase_complexes	Dihydrolipoamide dehydrogenase of acetoin dehydrogenase (EC 1.8.1.4)	0	0	0	0	0	1	0	0	1	0	1	0	0	0	1	0	0
Amino Acids and Derivatives	Branched-chain amino acids	Valine_degradation	Dihydrolipoamide dehydrogenase of branched-chain alpha-keto acid dehydrogenase (EC 1.8.1.4)	1	5	0	0	1	0	1	4	3	0	0	0	1	1	0	1	2
Carbohydrates	Central carbohydrate metabolism	Pyruvate_metabolism_II:_acetyl-CoA,_acetogenesis_from_pyruvate	Dihydrolipoamide dehydrogenase of pyruvate dehydrogenase complex (EC 1.8.1.4)	0	1	0	2	0	1	0	1	2	0	0	1	0	0	0	1	1
Carbohydrates	Central carbohydrate metabolism	TCA_Cycle	Dihydrolipoamide succinyltransferase component (E2) of 2-oxoglutarate dehydrogenase complex (EC 2.3.1.61)	0	3	0	4	0	0	0	0	0	0	0	0	0	0	0	0	0
Cofactors, Vitamins, Prosthetic Groups, Pigments	Folate and pterines	Methanopterin_biosynthesis2	Dihydroneopterin aldolase (EC 4.1.2.25)	1	1	1	1	0	0	0	0	2	0	2	0	0	0	0	1	2
Cofactors, Vitamins, Prosthetic Groups, Pigments	Folate and pterines	Folate_Biosynthesis	Dihydroneopterin triphosphate pyrophosphohydrolase type 2 (nudB)	0	0	0	2	0	0	0	0	0	0	0	0	0	0	0	0	0
Miscellaneous	Plant-Prokaryote DOE project	COG0523	Dihydroorotase (EC 3.5.2.3)	5	24	12	28	8	7	12	40	43	6	28	16	10	8	13	42	8
Nucleosides and Nucleotides	Pyrimidines	De_Novo_Pyrimidine_Synthesis	Dihydroorotate dehydrogenase (EC 1.3.3.1)	3	9	3	8	0	1	2	2	7	1	9	3	0	0	3	3	1
Nucleosides and Nucleotides	Pyrimidines	De_Novo_Pyrimidine_Synthesis	Dihydroorotate dehydrogenase electron transfer subunit (EC 1.3.3.1)	0	4	1	3	0	2	0	9	6	0	3	4	0	2	1	4	2
Cofactors, Vitamins, Prosthetic Groups, Pigments	Folate and pterines	YgfZ	Dihydroorotate dehydrogenase, catalytic subunit (EC 1.3.3.1)	3	22	13	19	9	7	15	30	49	11	31	19	9	10	20	33	8
Cofactors, Vitamins, Prosthetic Groups, Pigments	Folate and pterines	Pterin_biosynthesis	Dihydropteridine reductase (EC 1.5.1.34)	0	1	2	1	0	0	0	0	0	0	0	0	0	1	0	0	0
Clustering-based subsystems	NULL	CBSS-235.1.peg.567	Dihydropteroate synthase (EC 2.5.1.15)	6	23	16	25	2	5	12	30	32	3	30	11	6	4	10	40	11
Nucleosides and Nucleotides	Pyrimidines	Novel_non-oxidative_pathway_of_Uracil_catabolism	Dihydropyrimidinase (EC 3.5.2.2)	0	0	2	6	0	1	1	4	6	1	4	3	0	0	4	6	0
Nucleosides and Nucleotides	Pyrimidines	Novel_non-oxidative_pathway_of_Uracil_catabolism	Dihydropyrimidine dehydrogenase [NADP+] (EC 1.3.1.2)	0	0	1	0	0	0	0	1	0	0	0	0	0	0	0	0	0
Amino Acids and Derivatives	Branched-chain amino acids	Branched-Chain_Amino_Acid_Biosynthesis	Dihydroxy-acid dehydratase (EC 4.2.1.9)	12	60	30	86	13	16	28	45	72	26	69	36	21	26	22	65	8
Clustering-based subsystems	Ribosomal Protein L28P relates to a set of uncharacterized proteins	A_Gram-positive_cluster_that_relates_ribosomal_protein_L28P_to_a_set_of_uncharacterized_proteins	Dihydroxyacetone kinase family protein	0	0	3	9	1	2	3	3	4	1	5	5	2	1	1	6	0
Carbohydrates	Central carbohydrate metabolism	Dihydroxyacetone_kinases	Dihydroxyacetone kinase, ATP-dependent (EC 2.7.1.29)	0	0	3	6	0	0	1	8	3	1	5	1	2	1	0	1	0
Nucleosides and Nucleotides	Detoxification	Housecleaning_nucleoside_triphosphate_pyrophosphatases	Dimeric dUTPase (EC 3.6.1.23)	0	0	0	0	0	0	0	0	0	0	1	0	0	0	0	0	0
RNA Metabolism	RNA processing and modification	rRNA_modification_Archaea	Dimethyladenosine transferase (EC 2.1.1.-)	5	28	9	16	6	2	14	24	32	8	17	12	5	5	10	14	7
Fatty Acids, Lipids, and Isoprenoids	Isoprenoids	Isoprenoid_Biosynthesis	Dimethylallyltransferase (EC 2.5.1.1)	0	3	3	4	0	0	1	8	8	2	2	1	0	2	4	5	1
Carbohydrates	One-carbon Metabolism	Methanogenesis_from_methylated_compounds	Dimethylamine methyltransferase corrinoid protein	0	0	0	2	0	0	0	3	0	0	0	0	0	0	0	0	0
Miscellaneous	Plant-Prokaryote DOE project	At1g48360	DinG family ATP-dependent helicase CPE1197	1	1	1	6	1	2	1	0	5	2	8	0	1	0	1	10	0
DNA Metabolism	DNA repair	DNA_repair,_bacterial_DinG_and_relatives	DinG family ATP-dependent helicase YoaA	1	4	8	24	1	5	3	10	23	5	19	3	1	4	6	15	0
Membrane Transport	ABC transporters	ABC_transporter_dipeptide_(TC_3.A.1.5.2)	Dipeptide transport ATP-binding protein DppD (TC 3.A.1.5.2)	1	1	1	6	3	0	2	5	2	0	6	0	2	1	6	1	1
Membrane Transport	ABC transporters	ABC_transporter_dipeptide_(TC_3.A.1.5.2)	Dipeptide transport ATP-binding protein DppF (TC 3.A.1.5.2)	0	5	1	3	1	0	0	1	0	1	6	0	2	1	0	8	0
Membrane Transport	ABC transporters	ABC_transporter_dipeptide_(TC_3.A.1.5.2)	Dipeptide transport system permease protein DppB (TC 3.A.1.5.2)	3	6	13	20	7	4	0	18	23	7	13	10	5	2	7	20	0
Membrane Transport	ABC transporters	ABC_transporter_dipeptide_(TC_3.A.1.5.2)	Dipeptide transport system permease protein DppC (TC 3.A.1.5.2)	3	10	8	11	3	5	1	6	14	3	8	8	4	3	6	17	3
Membrane Transport	ABC transporters	ABC_transporter_dipeptide_(TC_3.A.1.5.2)	Dipeptide-binding ABC transporter, periplasmic substrate-binding component (TC 3.A.1.5.2)	4	3	2	2	2	0	3	4	4	2	5	5	3	0	4	6	1
Protein Metabolism	Protein degradation	Protein_degradation	Dipeptidyl carboxypeptidase Dcp (EC 3.4.15.5)	17	46	26	27	8	6	21	53	40	12	26	15	13	10	22	45	15
Dormancy and Sporulation	Spore DNA protection	Dipicolinate_Synthesis	Dipicolinate synthase subunit B	0	1	1	7	1	1	0	5	0	2	2	0	1	0	0	0	0
Respiration	Electron accepting reactions	Anaerobic_respiratory_reductases	Dissimilatory sulfite reductase (desulfoviridin), alpha and beta subunits	0	0	2	6	0	1	0	5	2	0	2	2	0	1	1	4	0
Clustering-based subsystems	NULL	Disulphide_related_cluster	Disulfide bond regulator	2	6	4	5	0	2	2	7	3	3	9	2	1	2	5	7	3
Protein Metabolism	Protein folding	Protein_chaperones	DnaJ-class molecular chaperone CbpA	2	14	4	9	1	4	5	13	12	2	15	6	0	4	8	10	1
Clustering-based subsystems	NULL	EC49-61	DnaJ-like protein DjlA	7	15	7	8	3	1	5	9	21	6	4	8	4	2	7	19	0
Fatty Acids, Lipids, and Isoprenoids	Isoprenoids	Dolichol_metabolism	Dolichol-phosphate mannosyltransferase (EC 2.4.1.83)	2	22	6	8	2	2	4	14	27	2	6	3	2	3	7	12	6
DNA Metabolism	DNA repair	Uracil-DNA_glycosylase	Domain often clustered or fused with uracil-DNA glycosylase	0	2	2	0	0	0	3	2	3	2	3	1	0	0	0	0	2
Clustering-based subsystems	Carbohydrates	Beta-lactamase_cluster_in_Streptococcus	Drug/metabolite transporter (DMT) superfamily protein	0	0	1	0	0	0	0	3	0	1	0	0	0	0	1	3	0
Membrane Transport	NULL	ECF_class_transporters	Duplicated ATPase component BL0693 of energizing module of predicted ECF transporter	1	2	0	8	0	0	0	0	1	0	0	0	0	0	0	2	0
Membrane Transport	NULL	ECF_class_transporters	Duplicated ATPase component CbrU of energizing module of predicted cobalamin ECF transporter	0	0	0	10	3	3	3	0	6	1	13	3	1	0	3	4	0
Membrane Transport	NULL	ECF_class_transporters	Duplicated ATPase component MtsB of energizing module of methionine-regulated ECF transporter	0	0	0	5	0	0	0	3	8	2	4	3	0	2	2	7	0
Membrane Transport	NULL	ECF_class_transporters	Duplicated ATPase component YkoD of energizing module of thiamin-regulated ECF transporter for HydroxyMethylPyrimidine	0	0	2	2	0	0	0	0	0	0	3	0	0	0	0	0	0
Membrane Transport	NULL	ECF_class_transporters	Duplicated ATPase component of energizing module of riboflavin ECF transporter	0	0	0	0	0	0	0	0	0	0	0	0	0	0	1	1	0
Amino Acids and Derivatives	Lysine, threonine, methionine, and cysteine	Lysine_fermentation	Electron transfer flavoprotein, alpha subunit	4	32	13	12	2	4	7	42	33	3	26	18	3	4	14	32	7
Fatty Acids, Lipids, and Isoprenoids	Fatty acids	Carnitine_Metabolism_in_Microorganisms	Electron transfer flavoprotein, alpha subunit FixB	0	0	0	1	0	0	0	0	0	0	0	0	0	0	0	0	0
Carbohydrates	Fermentation	Acetone_Butanol_Ethanol_Synthesis	Electron transfer flavoprotein, beta subunit	4	26	12	21	7	7	5	24	23	6	22	14	5	3	7	22	8
Respiration	Electron donating reactions	Na(+)-translocating_NADH-quinone_oxidoreductase_and_rnf-like_group_of_electron_transport_complexes	Electron transport complex protein RnfA	8	35	18	18	5	5	12	40	40	3	27	15	8	7	9	22	6
Respiration	Electron donating reactions	Na(+)-translocating_NADH-quinone_oxidoreductase_and_rnf-like_group_of_electron_transport_complexes	Electron transport complex protein RnfB	5	27	10	13	4	5	11	25	33	9	10	2	4	3	11	30	6
Respiration	Electron donating reactions	Na(+)-translocating_NADH-quinone_oxidoreductase_and_rnf-like_group_of_electron_transport_complexes	Electron transport complex protein RnfC	11	47	11	16	7	7	11	26	35	13	24	11	10	4	14	41	6
Respiration	Electron donating reactions	Na(+)-translocating_NADH-quinone_oxidoreductase_and_rnf-like_group_of_electron_transport_complexes	Electron transport complex protein RnfD	11	19	7	16	4	6	11	20	21	2	14	10	7	4	10	24	0
Respiration	Electron donating reactions	Na(+)-translocating_NADH-quinone_oxidoreductase_and_rnf-like_group_of_electron_transport_complexes	Electron transport complex protein RnfE	7	24	11	12	3	9	3	35	23	7	25	10	6	14	8	24	10
Respiration	Electron donating reactions	Na(+)-translocating_NADH-quinone_oxidoreductase_and_rnf-like_group_of_electron_transport_complexes	Electron transport complex protein RnfG	0	6	2	4	1	1	0	11	3	3	8	7	2	4	5	9	1
Carbohydrates	Monosaccharides	Mannose_Metabolism	Endo-1,4-beta-mannosidase	1	6	2	6	0	0	1	7	5	0	2	5	1	0	0	6	4
Miscellaneous	Plant-Prokaryote DOE project	COG3533	Endo-1,4-beta-xylanase A precursor (EC 3.2.1.8)	19	37	15	18	5	6	23	34	28	7	23	17	5	11	18	37	11
Carbohydrates	Di- and oligosaccharides	Beta-Glucoside_Metabolism	Endo-beta-1,3-1,4 glucanase (Licheninase) (EC 3.2.1.73)	0	3	2	0	1	1	2	2	3	1	2	1	1	4	1	4	0
Cell Division and Cell Cycle	NULL	Control_of_cell_elongation_-_division_cycle_in_Bacilli	Endonuclease III (EC 4.2.99.18)	8	25	11	30	4	7	10	27	24	8	32	11	7	4	14	21	7
DNA Metabolism	DNA repair	DNA_repair,_bacterial	Endonuclease IV (EC 3.1.21.2)	2	1	7	25	5	11	5	23	20	5	17	12	5	4	5	19	0
DNA Metabolism	DNA repair	DNA_repair,_bacterial	Endonuclease V (EC 3.1.21.7)	1	1	0	1	0	0	0	0	0	0	0	0	0	0	0	0	0
DNA Metabolism	DNA repair	DNA_Repair_Base_Excision	Endonuclease VIII	0	1	0	0	0	0	0	0	0	0	0	0	0	0	0	0	0
Clustering-based subsystems	NULL	CBSS-176299.4.peg.1996A	Endoribonuclease L-PSP	2	8	7	9	2	2	2	10	8	3	12	7	3	9	8	4	1
Respiration	Reverse electron transport	Mebrane_bound_hydrogenases	Energy-conserving hydrogenase (ferredoxin), subunit A	1	0	4	5	0	2	0	3	3	2	6	0	1	1	0	2	0
Respiration	Reverse electron transport	Archaeal_membrane_bound_hydrogenases	Energy-conserving hydrogenase (ferredoxin), subunit B	0	0	1	1	0	0	1	1	4	0	1	1	1	0	0	0	0
Respiration	Reverse electron transport	Archaeal_membrane_bound_hydrogenases	Energy-conserving hydrogenase (ferredoxin), subunit C	1	0	0	6	0	4	5	5	8	7	1	2	2	0	7	1	1
Respiration	Electron donating reactions	Energy-conserving_hydrogenase_(ferredoxin)_Ech	Energy-conserving hydrogenase (ferredoxin), subunit E	3	1	8	25	4	9	5	19	14	2	19	8	7	7	10	21	3
Carbohydrates	Central carbohydrate metabolism	Glycolysis_and_Gluconeogenesis,_including_Archaeal_enzymes	Enolase (EC 4.2.1.11)	17	40	30	74	7	21	25	39	54	16	52	35	23	10	17	61	7
Carbohydrates	Fermentation	Acetyl-CoA_fermentation_to_Butyrate	Enoyl-CoA hydratase (EC 4.2.1.17)	0	2	0	5	0	0	0	0	1	1	0	0	0	0	0	1	0
Fatty Acids, Lipids, and Isoprenoids	Fatty acids	Fatty_Acid_Biosynthesis_FASII	Enoyl-[acyl-carrier-protein] reductase [FMN] (EC 1.3.1.9)	9	25	16	29	4	7	11	32	23	7	29	12	11	4	18	35	8
Fatty Acids, Lipids, and Isoprenoids	Fatty acids	Fatty_Acid_Biosynthesis_FASII	Enoyl-[acyl-carrier-protein] reductase [NADH] (EC 1.3.1.9)	12	33	15	18	3	7	7	21	29	5	20	16	6	3	13	31	1
Iron acquisition and metabolism	Siderophores	Siderophore_Enterobactin	Enterobactin esterase	0	0	0	1	0	0	0	0	0	0	0	0	0	0	0	0	0
Iron acquisition and metabolism	Siderophores	Siderophore_Enterobactin	Enterobactin exporter EntS	0	1	0	2	0	0	0	0	0	0	0	0	0	0	0	0	0
Iron acquisition and metabolism	Siderophores	Siderophore_Enterobactin	Enterobactin synthetase component F, serine activating enzyme (EC 2.7.7.-)	1	2	0	3	0	0	0	0	0	0	0	0	0	0	0	0	0
Iron acquisition and metabolism	NULL	Campylobacter_Iron_Metabolism	Enterochelin uptake ATP-binding protein	0	0	0	0	0	0	0	0	0	0	2	0	0	0	0	0	0
Iron acquisition and metabolism	NULL	Campylobacter_Iron_Metabolism	Enterochelin uptake periplasmic binding protein	0	0	1	0	0	0	0	0	1	0	0	1	0	0	0	1	0
Carbohydrates	Sugar alcohols	Inositol_catabolism	Epi-inositol hydrolase (EC 3.7.1.-)	0	0	3	4	2	4	4	8	4	1	9	8	1	3	5	7	0
DNA Metabolism	DNA repair	DNA_repair,_bacterial_UmuCD_system	Error-prone repair protein UmuD	1	0	0	0	1	1	0	0	0	0	0	0	0	0	0	0	0
DNA Metabolism	DNA repair	DNA_repair,_bacterial_UmuCD_system	Error-prone, lesion bypass DNA polymerase V (UmuC)	3	15	3	6	0	3	1	16	7	1	8	6	0	1	6	10	1
Cofactors, Vitamins, Prosthetic Groups, Pigments	Pyridoxine	Pyridoxin_(Vitamin_B6)_Biosynthesis	Erythronate-4-phosphate dehydrogenase (EC 1.1.1.290)	4	7	0	6	1	0	3	6	0	0	9	6	1	0	0	9	1
Clustering-based subsystems	Chromosome Replication	SeqA_and_Co-occurring_Genes	Esterase ybfF (EC 3.1.-.-)	0	1	0	0	0	0	0	0	0	0	0	0	0	0	0	0	0
Miscellaneous	Plant-Prokaryote DOE project	Synechocystis_experimental	Esterase/lipase, sll0644 homolog	0	4	1	3	0	0	1	1	0	0	0	2	0	0	0	0	0
Carbohydrates	Sugar alcohols	Ethanolamine_utilization	Ethanolamine ammonia-lyase heavy chain (EC 4.3.1.7)	0	1	1	12	2	1	0	2	6	4	2	2	2	2	1	2	0
Carbohydrates	Sugar alcohols	Ethanolamine_utilization	Ethanolamine ammonia-lyase light chain (EC 4.3.1.7)	0	1	0	2	1	0	1	0	2	0	1	0	0	0	0	2	0
Carbohydrates	Sugar alcohols	Ethanolamine_utilization	Ethanolamine operon regulatory protein	0	0	0	2	0	0	0	0	0	0	0	0	0	0	0	0	0
Carbohydrates	Sugar alcohols	Ethanolamine_utilization	Ethanolamine permease	0	0	2	3	0	1	1	1	3	0	2	0	0	2	3	2	1
Carbohydrates	Sugar alcohols	Ethanolamine_utilization	Ethanolamine two-component response regulator	0	0	0	0	1	1	1	0	1	0	1	0	0	0	0	0	0
Carbohydrates	Sugar alcohols	Ethanolamine_utilization	Ethanolamine utilization polyhedral-body-like protein EutK	0	1	0	0	0	0	0	0	0	0	0	0	0	0	0	0	0
Carbohydrates	Sugar alcohols	Ethanolamine_utilization	Ethanolamine utilization polyhedral-body-like protein EutL	0	1	2	5	1	0	1	0	5	0	1	2	0	1	0	2	0
Carbohydrates	Sugar alcohols	Ethanolamine_utilization	Ethanolamine utilization polyhedral-body-like protein EutM	0	0	0	1	0	1	0	0	0	0	0	0	0	0	0	0	0
Carbohydrates	Sugar alcohols	Ethanolamine_utilization	Ethanolamine utilization protein EutA	0	2	1	1	0	0	0	0	1	0	0	0	0	1	2	0	0
Carbohydrates	Sugar alcohols	Ethanolamine_utilization	Ethanolamine utilization protein EutG	0	2	0	3	0	0	0	0	0	0	0	0	0	0	0	0	0
Carbohydrates	Sugar alcohols	Ethanolamine_utilization	Ethanolamine utilization protein EutJ	0	1	4	1	0	0	1	1	3	0	1	0	0	1	1	3	0
Carbohydrates	Sugar alcohols	Ethanolamine_utilization	Ethanolamine utilization protein EutP	0	2	0	0	0	0	0	0	0	0	0	0	0	0	0	0	0
Carbohydrates	Sugar alcohols	Ethanolamine_utilization	Ethanolamine utilization protein similar to PduL	0	2	1	2	0	2	3	3	0	0	4	1	0	0	0	3	0
Carbohydrates	Sugar alcohols	Ethanolamine_utilization	Ethanolamine utilization protein similar to PduU	0	0	0	0	0	0	0	2	0	0	1	0	0	0	1	2	0
Carbohydrates	Di- and oligosaccharides	Lactose_utilization	Evolved beta-D-galactosidase transcriptional repressor	0	2	0	2	0	0	0	0	0	0	0	0	0	0	0	0	0
Carbohydrates	Di- and oligosaccharides	Lactose_utilization	Evolved beta-D-galactosidase, alpha subunit	1	0	3	3	0	1	0	3	2	0	0	1	2	2	0	3	0
Carbohydrates	Di- and oligosaccharides	Lactose_utilization	Evolved beta-D-galactosidase, beta subunit	1	0	0	0	0	0	0	0	0	0	0	0	0	0	0	0	0
DNA Metabolism	DNA repair	DNA_repair,_UvrABC_system	Excinuclease ABC subunit A	48	193	69	206	33	60	80	170	199	52	171	134	52	38	84	186	67
DNA Metabolism	DNA repair	DNA_repair,_UvrABC_system	Excinuclease ABC subunit A paralog in greater Bacteroides group	12	34	14	16	3	6	16	25	34	7	20	10	9	9	18	27	9
DNA Metabolism	DNA repair	DNA_repair,_UvrABC_system	Excinuclease ABC subunit A paralog of unknown function	2	11	4	18	5	0	2	15	11	3	9	7	6	2	2	6	3
DNA Metabolism	DNA repair	DNA_repair,_UvrABC_system	Excinuclease ABC subunit A, dimeric form	2	4	0	1	0	0	0	0	1	0	2	5	0	1	0	4	0
DNA Metabolism	DNA repair	DNA_repair,_UvrABC_system	Excinuclease ABC subunit B	25	100	44	96	19	32	45	106	113	25	108	71	30	35	51	102	23
DNA Metabolism	DNA repair	DNA_repair,_UvrABC_system	Excinuclease ABC subunit C	15	63	23	45	11	15	29	46	68	14	36	38	12	11	30	68	23
DNA Metabolism	DNA repair	DNA_repair,_UvrABC_system	Excinuclease cho (excinuclease ABC alternative C subunit)	0	2	0	0	0	0	0	0	0	0	0	0	0	0	0	0	0
DNA Metabolism	DNA repair	DNA_Repair_Base_Excision	Exodeoxyribonuclease I (EC 3.1.11.1)	0	1	1	0	0	0	0	0	1	0	2	2	0	0	0	0	0
DNA Metabolism	DNA repair	DNA_repair,_bacterial	Exodeoxyribonuclease III (EC 3.1.11.2)	5	34	22	35	9	10	14	44	53	7	47	23	8	10	23	43	6
Clustering-based subsystems	DNA metabolism	CBSS-269801.1.peg.2186	Exodeoxyribonuclease V alpha chain (EC 3.1.11.5)	1	1	0	1	0	0	0	0	0	0	0	0	0	0	0	0	0
DNA Metabolism	DNA replication	DNA-replication	Exodeoxyribonuclease V beta chain (EC 3.1.11.5)	0	2	0	2	0	0	0	0	0	0	0	0	0	0	0	0	0
DNA Metabolism	DNA replication	DNA-replication	Exodeoxyribonuclease V gamma chain (EC 3.1.11.5)	4	0	0	2	0	1	0	0	0	0	0	0	0	0	0	0	0
DNA Metabolism	DNA repair	DNA_repair,_bacterial	Exodeoxyribonuclease VII large subunit (EC 3.1.11.6)	2	16	8	19	0	5	4	17	16	3	14	10	4	3	6	9	3
DNA Metabolism	DNA repair	DNA_repair,_bacterial	Exonuclease SbcC	2	3	3	7	0	5	1	3	9	5	11	6	3	0	1	6	1
DNA Metabolism	DNA repair	DNA_repair,_bacterial	Exonuclease SbcD	1	1	0	1	0	1	0	1	2	0	3	2	2	0	2	3	0
Carbohydrates	Monosaccharides	D-Galacturonate_and_D-Glucuronate_Utilization	Exopolygalacturonate lyase (EC 4.2.2.9)	1	1	0	1	0	0	0	0	0	0	0	0	0	0	0	0	1
Phosphorus Metabolism	NULL	Phosphate_metabolism	Exopolyphosphatase (EC 3.6.1.11)	8	23	4	6	5	0	2	10	29	7	14	1	1	11	3	35	16
Cell Wall and Capsule	Capsular and extracellular polysacchrides	Exopolysaccharide_Biosynthesis	Exopolysaccharide biosynthesis transcriptional activator EpsA	0	0	1	1	0	0	0	0	1	0	4	2	0	0	1	1	0
RNA Metabolism	RNA processing and modification	RNA_processing_and_degradation,_bacterial	Exoribonuclease II (EC 3.1.13.1)	2	3	0	2	0	0	0	0	1	0	2	0	0	0	0	0	0
Virulence, Disease and Defense	Toxins and superantigens	Streptolysin_S_Biosynthesis_and_Transport	Export ABC transporter ATP-binding protein	0	0	0	0	0	0	0	1	0	0	2	0	1	0	0	1	0
DNA Metabolism	DNA uptake, competence	Natural_DNA_Transformation_in_Vibrio	Extracellular deoxyribonuclease Dns (EC 3.1.21.-)	1	1	0	1	0	0	0	0	0	0	0	0	0	0	0	0	0
Miscellaneous	Plant-Prokaryote DOE project	COG2078	Extradiol ring-cleavage dioxygenase, class III subunit B-like domain	0	0	2	1	0	0	0	0	1	0	1	0	0	0	0	0	0
Clustering-based subsystems	NULL	CBSS-350688.3.peg.1509	FIG000325: clustered with transcription termination protein NusA	0	8	2	2	0	2	0	6	9	4	3	5	1	3	5	6	1
Clustering-based subsystems	NULL	Cluster_containing_CofD-like_protein_and_co-occuring_with_DNA_repair	FIG000506: Predicted P-loop-containing kinase	1	6	14	24	3	3	4	16	11	5	15	4	3	2	8	15	1
DNA Metabolism	DNA uptake, competence	DNA_processing_cluster	FIG000557: hypothetical protein co-occurring with RecR	1	0	1	4	0	0	0	0	0	3	0	0	0	0	4	6	0
Clustering-based subsystems	NULL	Cluster_co-expressed_with_butyrate_metabolism_cluster	FIG000605: protein co-occurring with transport systems (COG1739)	5	22	12	25	3	9	6	19	21	5	18	20	5	12	16	28	4
DNA Metabolism	DNA recombination	RuvABC_plus_a_hypothetical	FIG000859: hypothetical protein YebC	8	27	13	40	6	12	10	18	31	10	31	15	3	7	9	34	4
Miscellaneous	Plant-Prokaryote DOE project	COG3760	FIG000875: Thioredoxin domain-containing protein EC-YbbN	0	1	0	1	0	0	0	0	0	0	0	0	0	0	0	0	0
Miscellaneous	Plant-Prokaryote DOE project	At4g10620_At3g57180_At3g47450	FIG001553: Hydrolase, HAD subfamily IIIA	0	0	0	2	0	0	0	2	2	0	0	0	0	0	0	2	0
Clustering-based subsystems	Cell Division	Cell_Division_Cluster	FIG001583: hypothetical protein, contains S4-like RNA binding domain	0	0	0	0	0	0	0	0	1	1	2	1	0	1	0	0	0
Clustering-based subsystems	NULL	CBSS-87626.3.peg.3639	FIG001590: Putative conserved exported protein precursor	0	0	0	1	0	0	0	0	0	0	0	0	0	0	0	0	0
Clustering-based subsystems	Monosaccharides	Unspecified_monosaccharide_transport_cluster	FIG001621: Zinc protease	0	0	0	0	0	0	0	1	1	0	1	0	0	0	0	0	0
Cell Division and Cell Cycle	NULL	Control_of_cell_elongation_-_division_cycle_in_Bacilli	FIG001721: Predicted N6-adenine-specific DNA methylase	0	0	0	4	0	0	1	2	2	0	1	1	0	0	0	2	0
Clustering-based subsystems	Ribosomal Protein L28P relates to a set of uncharacterized proteins	A_Gram-positive_cluster_that_relates_ribosomal_protein_L28P_to_a_set_of_uncharacterized_proteins	FIG001802: Putative alkaline-shock protein	0	1	2	4	0	0	0	2	0	0	1	1	0	0	1	2	0
Clustering-based subsystems	NULL	Cluster_containing_CofD-like_protein_and_co-occuring_with_DNA_repair	FIG001886: Cytoplasmic hypothetical protein	0	0	2	6	1	2	1	7	9	2	5	4	0	0	4	3	0
Miscellaneous	NULL	Broadly_distributed_proteins_not_in_subsystems	FIG001943: hypothetical protein YajQ	2	3	2	7	1	0	3	6	7	3	6	2	3	0	1	3	0
Clustering-based subsystems	Cell Division	Cell_Division_Cluster	FIG001960: FtsZ-interacting protein related to cell division	0	0	0	1	0	0	0	0	0	0	1	0	0	0	0	1	0
Clustering-based subsystems	NULL	CBSS-214092.1.peg.3450	FIG002208: Acetyltransferase (EC 2.3.1.-)	1	1	0	0	0	0	0	0	0	0	0	0	0	0	0	0	0
Clustering-based subsystems	Two related proteases	CBSS-257314.1.peg.676	FIG002344: Hydrolase (HAD superfamily)	6	14	9	35	4	7	2	15	18	3	15	16	6	2	9	15	2
Clustering-based subsystems	Ribosome-related cluster	A_Gammaproteobacteria_Cluster_Relating_to_Translation	FIG002708: Protein SirB1	1	1	0	0	0	0	0	0	0	0	0	0	0	0	0	0	0
Clustering-based subsystems	NULL	Cluster_containing_CofD-like_protein_and_co-occuring_with_DNA_repair	FIG002813: LPPG:FO 2-phospho-L-lactate transferase like, CofD-like	0	7	1	14	0	2	1	1	5	3	4	6	1	2	1	4	1
Clustering-based subsystems	TldD cluster	CBSS-354.1.peg.2917	FIG003879: Predicted amidohydrolase	0	0	1	0	1	0	0	0	0	2	1	1	2	0	1	0	0
Clustering-based subsystems	NULL	CBSS-281090.3.peg.464	FIG004453: protein YceG like	6	28	11	15	4	3	7	27	25	7	21	11	3	8	14	19	8
Clustering-based subsystems	TldD cluster	CBSS-354.1.peg.2917	FIG005080: Possible exported protein	6	2	0	5	0	2	0	0	0	0	0	0	0	0	0	0	0
Stress Response	Oxidative stress	Glutathione:_Non-redox_reactions	FIG005121: SAM-dependent methyltransferase (EC 2.1.1.-)	2	1	0	0	0	0	0	0	0	0	0	0	0	0	0	0	0
Stress Response	Detoxification	Tellurite_resistance:_Chromosomal_determinants	FIG005189: putative transferase clustered with tellurite resistance proteins TehA/TehB	0	1	0	1	0	0	0	0	0	0	0	0	0	0	0	0	0
Clustering-based subsystems	proteosome related	Cluster-based_Subsystem_Grouping_Hypotheticals_-_perhaps_Proteosome_Related	FIG005666: putative helicase	0	0	0	0	0	1	0	0	0	0	0	1	0	0	0	0	0
Cell Division and Cell Cycle	NULL	Control_of_cell_elongation_-_division_cycle_in_Bacilli	FIG005686: hypothetical protein	0	0	0	0	0	0	0	0	0	0	0	0	0	0	0	1	0
Clustering-based subsystems	NULL	Divergent_RNA_modification_related_clusters	FIG005986: HD family hydrolase	0	0	0	0	0	0	0	0	0	1	1	0	1	0	0	0	0
Clustering-based subsystems	NULL	CBSS-316273.3.peg.2378	FIG006126: DNA helicase, restriction/modification system component YeeB	1	1	1	1	0	0	2	1	5	0	4	0	0	0	1	4	0
Clustering-based subsystems	NULL	Cluster_with_phosphopentomutase_paralog	FIG006427: Putative transport system permease protein	0	0	0	4	0	0	0	0	0	0	0	0	0	0	0	0	0
Clustering-based subsystems	Two related proteases	CBSS-257314.1.peg.676	FIG006542: Phosphoesterase	0	1	1	0	0	0	0	0	0	0	0	0	1	0	0	0	0
Miscellaneous	Plant-Prokaryote DOE project	At4g10620_At3g57180_At3g47450	FIG007079: UPF0348 protein family	0	0	1	1	0	1	0	3	5	0	1	4	0	0	0	3	0
Clustering-based subsystems	NULL	CBSS-350688.3.peg.1509	FIG007959: peptidase, M16 family	1	0	1	2	0	2	0	0	1	0	0	0	0	2	0	2	0
Clustering-based subsystems	Monosaccharides	Unspecified_monosaccharide_transport_cluster	FIG009210: peptidase, M16 family	0	0	0	2	0	0	0	3	2	0	2	0	0	0	0	2	0
Stress Response	Heat shock	Heat_shock_dnaK_gene_cluster_extended	FIG009886: phosphoesterase	0	0	0	0	0	0	0	0	1	0	0	0	0	0	0	0	0
Clustering-based subsystems	NULL	Divergent_RNA_modification_related_clusters	FIG011178: rRNA methylase	0	0	0	2	0	0	0	0	2	2	3	0	0	2	0	3	0
Phages, Prophages, Transposable elements, Plasmids	Phages, Prophages	r1t-like_streptococcal_phages	FIG017897: Phage protein	0	0	0	1	0	0	0	0	0	1	0	2	0	0	0	0	0
Iron acquisition and metabolism	NULL	Heme,_hemin_uptake_and_utilization_systems_in_GramPositives	FIG039061: hypothetical protein related to heme utilization	0	0	0	0	0	0	1	0	1	0	0	0	0	0	0	0	0
Clustering-based subsystems	NULL	EC699-706	FIG042796: Hypothetical protein	1	16	4	7	2	4	4	18	17	4	12	6	3	1	6	13	4
Miscellaneous	Plant-Prokaryote DOE project	COG3760	FIG042921: similarity to aminoacyl-tRNA editing enzymes YbaK, ProX	0	0	0	2	0	0	0	0	1	0	0	1	0	0	0	0	0
Clustering-based subsystems	NULL	CBSS-316273.3.peg.2378	FIG045374: Type II restriction enzyme, methylase subunit YeeA	0	0	7	0	0	6	0	12	10	0	0	0	0	0	4	7	0
Respiration	ATP synthases	F0F1-type_ATP_synthase	FIG048548: ATP synthase protein I2	0	0	0	0	0	0	0	0	0	0	0	1	0	0	1	0	0
RNA Metabolism	RNA processing and modification	tRNA_modification_Bacteria	FIG137478: Hypothetical protein	5	23	2	9	2	6	4	14	14	1	11	9	4	2	7	10	6
Protein Metabolism	Protein degradation	Putative_TldE-TldD_proteolytic_complex	FIG138315: Putative alpha helix protein	0	1	0	0	0	0	0	0	0	0	0	0	0	0	0	0	0
Clustering-based subsystems	NULL	CBSS-214092.1.peg.3450	FIG138517: Putative lipid carrier protein	2	0	0	2	0	0	0	0	0	0	0	0	0	0	0	0	0
Fatty Acids, Lipids, and Isoprenoids	Fatty acids	Phospholipid_and_Fatty_acid_biosynthesis_related_cluster	FIG138576: 3-oxoacyl-[ACP] synthase (EC 2.3.1.41)	0	3	0	4	2	2	0	1	0	0	2	2	0	0	0	1	0
Clustering-based subsystems	NULL	CBSS-214092.1.peg.3450	FIG139928: Putative protease	0	0	0	1	0	0	0	0	0	0	0	0	0	0	0	0	0
Fatty Acids, Lipids, and Isoprenoids	Fatty acids	Phospholipid_and_Fatty_acid_biosynthesis_related_cluster	FIG143263: Glycosyl transferase	0	0	0	0	0	0	0	0	0	0	1	1	0	0	0	0	0
Miscellaneous	Plant-Prokaryote DOE project	At4g10620_At3g57180_At3g47450	FIG145533: Methyltransferase (EC 2.1.1.-)	0	0	0	0	0	0	0	0	1	0	0	0	0	0	0	1	0
Clustering-based subsystems	NULL	CBSS-138119.3.peg.2719	FIG146085: 3'-to-5' oligoribonuclease A, Bacillus type	0	0	1	3	0	0	0	2	0	1	0	0	0	0	0	0	0
Clustering-based subsystems	Fatty acid metabolic cluster	COG1399	FIG146278: Maf/YceF/YhdE family protein	0	1	0	1	0	0	0	0	0	0	0	0	0	0	0	1	0
Potassium metabolism	NULL	Potassium_homeostasis	FKBP-type peptidyl-prolyl cis-trans isomerase FkpA precursor (EC 5.2.1.8)	1	2	0	2	0	0	0	1	5	0	1	0	1	0	0	1	1
Potassium metabolism	NULL	Potassium_homeostasis	FKBP-type peptidyl-prolyl cis-trans isomerase SlyD (EC 5.2.1.8)	0	6	0	3	0	0	2	7	8	0	4	3	1	1	0	6	2
Protein Metabolism	Protein folding	Peptidyl-prolyl_cis-trans_isomerase	FKBP-type peptidyl-prolyl cis-trans isomerase fklB (EC 5.2.1.8)	6	11	4	6	2	2	4	9	9	2	2	4	3	3	5	9	4
Protein Metabolism	Protein folding	Peptidyl-prolyl_cis-trans_isomerase	FKBP-type peptidyl-prolyl cis-trans isomerase slpA (EC 5.2.1.8)	0	1	0	0	0	0	0	0	0	0	0	0	0	0	0	0	0
Clustering-based subsystems	NULL	CBSS-350688.3.peg.1509	FMN adenylyltransferase (EC 2.7.7.2)	0	6	2	11	2	0	2	5	9	0	1	7	0	2	6	4	1
Carbohydrates	Di- and oligosaccharides	Sucrose_utilization	Family 13 glycosyl hydrolase, row 724	4	8	9	23	7	8	6	21	15	10	13	12	8	9	5	15	0
Iron acquisition and metabolism	Siderophores	Bacillibactin_Siderophore	Fe-bacillibactin uptake system FeuD	0	0	0	0	0	0	0	0	0	0	2	0	0	0	0	1	0
Carbohydrates	Sugar alcohols	Inositol_catabolism	Fe-containing alcohol dehydrogenase	0	0	0	7	0	0	2	3	3	2	3	1	1	0	0	2	0
Sulfur Metabolism	Inorganic sulfur assimilation	Inorganic_Sulfur_Assimilation	Ferredoxin	21	81	38	71	24	20	34	103	118	33	82	47	23	24	53	100	22
Nitrogen Metabolism	NULL	Nitrosative_stress	Ferredoxin 3 fused to uncharacterized domain	0	0	0	3	0	2	0	5	7	0	3	2	1	1	0	0	0
Respiration	NULL	Soluble_cytochromes_and_functionally_related_electron_carriers	Ferredoxin, 2Fe-2S	0	0	0	1	0	0	0	0	0	0	0	0	0	0	0	1	0
Respiration	NULL	Biogenesis_of_cytochrome_c_oxidases	Ferredoxin--NADP(+) reductase (EC 1.18.1.2)	0	1	0	1	0	0	0	0	0	0	0	0	0	0	0	0	0
Nitrogen Metabolism	NULL	Nitrate_and_nitrite_ammonification	Ferredoxin-type protein NapG (periplasmic nitrate reductase)	2	1	0	2	0	0	0	2	3	1	4	0	0	0	1	4	0
Iron acquisition and metabolism	Siderophores	Siderophore_Enterobactin	Ferric enterobactin transport system permease protein FepD (TC 3.A.1.14.2)	0	2	0	1	0	0	0	0	0	0	0	0	0	0	0	0	0
Iron acquisition and metabolism	Siderophores	Siderophore_Enterobactin	Ferric enterobactin transport system permease protein FepG (TC 3.A.1.14.2)	0	0	1	0	0	0	0	0	0	0	0	0	0	0	0	0	0
Iron acquisition and metabolism	Siderophores	Siderophore_Enterobactin	Ferric enterobactin uptake protein FepE	0	1	0	1	0	0	0	0	0	0	0	0	0	0	0	0	0
Iron acquisition and metabolism	Siderophores	Siderophore_Enterobactin	Ferric enterobactin-binding periplasmic protein FepB (TC 3.A.1.14.2)	0	0	0	1	0	0	0	0	0	0	0	0	0	0	0	0	0
Iron acquisition and metabolism	Siderophores	Siderophore_Aerobactin	Ferric hydroxamate ABC transporter (TC 3.A.1.14.3), ATP-binding protein FhuC	0	1	0	0	0	0	0	0	0	0	0	0	0	0	0	0	0
Iron acquisition and metabolism	NULL	Iron_acquisition_in_Vibrio	Ferric hydroxamate ABC transporter (TC 3.A.1.14.3), periplasmic substrate binding protein FhuD	0	2	0	0	0	1	0	0	0	0	0	0	0	0	0	0	0
Iron acquisition and metabolism	Siderophores	Siderophore_assembly_kit	Ferric hydroxamate ABC transporter (TC 3.A.1.14.3), permease component FhuB	0	1	0	1	0	0	0	0	0	0	0	0	0	0	0	0	0
Iron acquisition and metabolism	NULL	Iron_acquisition_in_Vibrio	Ferric hydroxamate outer membrane receptor FhuA	0	1	0	2	0	0	0	0	0	0	0	0	0	0	0	1	0
Iron acquisition and metabolism	NULL	Iron_acquisition_in_Vibrio	Ferric iron ABC transporter, ATP-binding protein	0	1	1	5	0	1	0	3	1	0	4	1	1	2	1	4	1
Iron acquisition and metabolism	NULL	Transport_of_Iron	Ferric iron ABC transporter, iron-binding protein	1	2	0	4	1	1	0	2	0	1	0	2	1	2	1	1	0
Iron acquisition and metabolism	NULL	Transport_of_Iron	Ferric iron ABC transporter, permease protein	3	4	4	5	4	4	2	10	5	2	10	1	2	5	5	7	4
Iron acquisition and metabolism	NULL	Hemin_transport_system	Ferric reductase (1.6.99.14)	0	1	0	0	0	0	0	0	0	0	0	0	0	0	0	0	0
Membrane Transport	NULL	Ton_and_Tol_transport_systems	Ferric siderophore transport system, biopolymer transport protein ExbB	4	13	6	8	3	4	12	15	20	5	9	5	2	5	8	15	7
Iron acquisition and metabolism	NULL	Hemin_transport_system	Ferric siderophore transport system, periplasmic binding protein TonB	2	12	5	5	5	7	5	25	24	4	22	6	2	3	14	12	12
Iron acquisition and metabolism	NULL	Campylobacter_Iron_Metabolism	Ferric uptake regulation protein	0	0	0	0	0	0	0	0	1	0	0	0	0	0	0	0	0
Regulation and Cell signaling	NULL	Staphylococcal_accessory_gene_regulator_system	Ferric uptake regulation protein FUR	1	3	3	0	0	1	3	3	2	0	5	4	0	3	3	3	3
Iron acquisition and metabolism	NULL	Heme,_hemin_uptake_and_utilization_systems_in_GramNegatives	Ferrichrome transport ATP-binding protein FhuC (TC 3.A.1.14.3)	0	0	0	1	0	2	2	2	2	2	3	3	2	0	0	4	0
Iron acquisition and metabolism	NULL	Iron_acquisition_in_Vibrio	Ferrichrome transport system permease protein FhuB (TC 3.A.1.14.3)	0	0	3	1	0	0	1	1	2	1	2	1	1	1	0	2	0
Iron acquisition and metabolism	NULL	Iron_Scavenging_cluster_in_Thermus	Ferrichrome-binding periplasmic protein precursor (TC 3.A.1.14.3)	0	0	0	1	0	1	0	1	2	1	2	0	1	1	0	2	0
Iron acquisition and metabolism	NULL	Transport_of_Iron	Ferrichrome-iron receptor	0	2	0	0	0	0	0	0	0	0	0	0	0	0	0	0	0
Miscellaneous	Plant-Prokaryote DOE project	Iron-sulfur_cluster_assembly	Ferritin-like protein 2	9	30	10	14	2	2	15	19	27	0	21	12	4	11	19	24	10
Cofactors, Vitamins, Prosthetic Groups, Pigments	Tetrapyrroles	Heme_and_Siroheme_Biosynthesis	Ferrochelatase, protoheme ferro-lyase (EC 4.99.1.1)	0	1	0	2	0	0	0	0	1	0	0	0	0	0	0	1	0
Iron acquisition and metabolism	NULL	Ferrous_iron_transporter_EfeUOB,_low-pH-induced	Ferrous iron transport periplasmic protein EfeO, contains peptidase-M75 domain and (frequently) cupredoxin-like domain	0	2	0	0	0	0	0	0	0	0	0	0	0	0	0	0	0
Iron acquisition and metabolism	NULL	Ferrous_iron_transporter_EfeUOB,_low-pH-induced	Ferrous iron transport permease EfeU	0	1	0	1	0	0	0	0	0	0	0	0	0	0	0	0	0
Iron acquisition and metabolism	NULL	Ferrous_iron_transporter_EfeUOB,_low-pH-induced	Ferrous iron transport peroxidase EfeB	0	1	0	4	0	0	0	0	0	0	0	0	0	0	0	0	0
Iron acquisition and metabolism	NULL	Campylobacter_Iron_Metabolism	Ferrous iron transport protein B	27	102	49	126	17	45	33	103	119	32	98	60	29	30	40	113	23
Stress Response	Oxidative stress	Oxidative_stress	Ferroxidase (EC 1.16.3.1)	0	0	0	1	0	0	0	0	1	0	1	0	0	0	0	1	0
Virulence, Disease and Defense	Adhesion	Adhesion_of_Campylobacter	Fibronectin/fibrinogen-binding protein	0	2	1	4	0	2	1	6	2	1	4	2	3	1	1	5	0
Carbohydrates	NULL	Unknown_carbohydrate_utilization_(_cluster_Yeg_)	Fimbriae usher protein StcC	0	1	0	0	0	0	0	0	0	0	0	0	0	0	0	0	0
Membrane Transport	Protein secretion system, Type VII (Chaperone/Usher pathway, CU)	The_fimbrial_Stf_cluster	Fimbriae usher protein StfC	0	0	0	4	0	0	0	0	0	0	0	0	0	0	0	0	0
Membrane Transport	Protein secretion system, Type VII (Chaperone/Usher pathway, CU)	The_fimbrial_Sfm_cluster	Fimbriae-like adhesin SfmA	0	1	0	2	0	0	0	0	0	0	0	0	0	0	0	0	0
Membrane Transport	Protein secretion system, Type VII (Chaperone/Usher pathway, CU)	The_fimbrial_Sfm_cluster	Fimbriae-like periplasmic protein SfmF	0	3	0	0	0	0	0	0	0	0	0	0	0	0	0	0	0
Membrane Transport	Protein secretion system, Type VII (Chaperone/Usher pathway, CU)	The_fimbrial_Sfm_cluster	Fimbrial periplasmic chaperone SfmC	0	2	0	0	0	0	0	0	0	0	0	0	0	0	0	0	0
Membrane Transport	Protein secretion system, Type VII (Chaperone/Usher pathway, CU)	The_usher_protein_HtrE_fimbrial_cluster	Fimbrial protein YadK	0	1	0	0	0	0	0	0	0	0	0	0	0	0	0	0	0
Membrane Transport	Protein secretion system, Type VII (Chaperone/Usher pathway, CU)	The_usher_protein_HtrE_fimbrial_cluster	Fimbrial protein YadL	0	0	0	3	0	0	0	0	0	0	0	0	0	0	0	0	0
Membrane Transport	Protein secretion system, Type VII (Chaperone/Usher pathway, CU)	The_usher_protein_HtrE_fimbrial_cluster	Fimbrial protein YadM	0	2	0	2	0	0	0	0	0	0	0	0	0	0	0	0	0
Membrane Transport	Protein secretion system, Type VII (Chaperone/Usher pathway, CU)	The_usher_protein_HtrE_fimbrial_cluster	Fimbrial protein YadN	0	0	0	1	0	0	0	0	0	0	0	0	0	0	0	0	0
Motility and Chemotaxis	Flagellar motility in Prokaryota	Flagellar_motility	Flagellar L-ring protein FlgH	0	5	0	7	0	2	2	0	4	2	0	2	0	0	0	0	0
Motility and Chemotaxis	Flagellar motility in Prokaryota	Flagellum	Flagellar M-ring protein FliF	2	4	2	4	1	1	3	0	1	2	4	3	2	3	0	3	0
Motility and Chemotaxis	Flagellar motility in Prokaryota	Flagellum	Flagellar P-ring protein FlgI	0	8	0	9	2	6	2	2	7	5	6	2	4	3	0	3	1
Carbohydrates	NULL	Carbon_storage_regulator	Flagellar assembly factor FliW	0	1	0	0	0	1	0	0	0	0	1	0	0	0	0	0	0
Motility and Chemotaxis	Flagellar motility in Prokaryota	Flagellum	Flagellar assembly protein FliH	0	0	0	1	0	0	0	0	1	2	2	0	0	2	1	2	2
Motility and Chemotaxis	Flagellar motility in Prokaryota	Flagellum	Flagellar basal-body P-ring formation protein FlgA	0	2	0	1	0	0	0	0	0	0	0	0	0	0	0	0	0
Motility and Chemotaxis	Flagellar motility in Prokaryota	Flagellum	Flagellar basal-body rod modification protein FlgD	0	1	0	1	0	0	0	0	0	0	1	0	0	0	0	0	0
Motility and Chemotaxis	Flagellar motility in Prokaryota	Flagellum	Flagellar basal-body rod protein FlgB	0	1	4	3	0	0	0	2	1	0	1	0	0	1	0	0	0
Motility and Chemotaxis	Flagellar motility in Prokaryota	Flagellum	Flagellar basal-body rod protein FlgC	3	2	0	4	1	8	4	0	3	1	6	2	1	2	0	2	0
Motility and Chemotaxis	Flagellar motility in Prokaryota	Flagellum	Flagellar basal-body rod protein FlgF	3	5	1	4	1	3	2	0	2	2	2	4	1	1	0	1	1
Motility and Chemotaxis	Flagellar motility in Prokaryota	Flagellum	Flagellar basal-body rod protein FlgG	2	6	0	6	2	2	2	3	6	2	4	5	3	8	1	4	1
Motility and Chemotaxis	Flagellar motility in Prokaryota	Flagellum	Flagellar biosynthesis protein FlgN	0	2	0	0	0	0	0	0	0	0	0	0	0	0	0	0	0
Motility and Chemotaxis	Flagellar motility in Prokaryota	Flagellum	Flagellar biosynthesis protein FlhA	3	15	3	19	2	13	4	2	3	3	7	2	4	3	1	1	3
Motility and Chemotaxis	Flagellar motility in Prokaryota	Flagellar_motility	Flagellar biosynthesis protein FlhB	3	6	1	9	2	2	2	2	5	2	5	1	3	0	0	3	0
Motility and Chemotaxis	Flagellar motility in Prokaryota	Flagellum	Flagellar biosynthesis protein FlhF	1	2	4	1	1	1	0	4	4	0	3	0	4	6	0	2	0
Motility and Chemotaxis	Flagellar motility in Prokaryota	Flagellum	Flagellar biosynthesis protein FliC	3	3	0	3	3	0	0	0	0	0	0	0	0	0	0	0	0
Motility and Chemotaxis	Flagellar motility in Prokaryota	Flagellum	Flagellar biosynthesis protein FliL	0	0	0	1	0	0	0	0	0	0	1	0	0	0	0	0	0
Motility and Chemotaxis	Flagellar motility in Prokaryota	Flagellum	Flagellar biosynthesis protein FliP	4	9	0	13	2	3	3	6	2	0	6	3	3	2	0	4	1
Virulence, Disease and Defense	NULL	C_jejuni_colonization_of_chick_caeca	Flagellar biosynthesis protein FliR	0	1	5	2	0	0	0	0	0	0	3	0	1	0	0	0	0
Motility and Chemotaxis	Flagellar motility in Prokaryota	Flagellum	Flagellar biosynthesis protein FliS	2	3	2	3	0	2	1	2	2	0	0	2	0	1	0	3	2
Motility and Chemotaxis	Flagellar motility in Prokaryota	Flagellum	Flagellar hook protein FlgE	3	6	3	5	0	5	4	4	8	4	8	7	2	7	1	4	2
Motility and Chemotaxis	Flagellar motility in Prokaryota	Flagellum_in_Campylobacter	Flagellar hook subunit protein	1	2	1	2	0	2	2	1	3	2	2	1	2	3	0	1	0
Virulence, Disease and Defense	NULL	C_jejuni_colonization_of_chick_caeca	Flagellar hook-associated protein FlgK	4	7	1	6	0	3	3	2	4	2	5	3	3	4	0	5	1
Motility and Chemotaxis	Flagellar motility in Prokaryota	Flagellum	Flagellar hook-associated protein FlgL	2	3	1	1	1	1	1	1	2	1	4	4	1	1	1	1	1
Motility and Chemotaxis	Flagellar motility in Prokaryota	Flagellum	Flagellar hook-associated protein FliD	1	2	1	4	1	3	0	0	4	1	4	3	1	4	1	0	0
Motility and Chemotaxis	Flagellar motility in Prokaryota	Flagellum	Flagellar hook-basal body complex protein FliE	0	1	0	0	0	0	0	0	0	0	0	0	0	0	0	0	0
Motility and Chemotaxis	Flagellar motility in Prokaryota	Flagellum	Flagellar hook-length control protein FliK	0	5	0	2	0	0	0	0	0	0	0	0	0	0	0	0	0
Motility and Chemotaxis	Flagellar motility in Prokaryota	Flagellar_motility	Flagellar motor rotation protein MotA	3	8	2	7	0	4	2	2	1	2	2	3	3	2	0	5	2
Clustering-based subsystems	Flagella protein?	CBSS-323098.3.peg.2823	Flagellar motor rotation protein MotB	3	4	1	4	2	0	0	1	1	1	1	0	0	2	0	1	1
Motility and Chemotaxis	Flagellar motility in Prokaryota	Flagellum	Flagellar motor switch protein FliG	6	12	2	8	1	7	3	5	9	4	9	6	9	6	2	9	3
Motility and Chemotaxis	NULL	Bacterial_Chemotaxis	Flagellar motor switch protein FliM	5	12	4	12	4	13	5	3	10	4	11	9	10	10	4	6	6
Motility and Chemotaxis	Flagellar motility in Prokaryota	Flagellar_motility	Flagellar motor switch protein FliN	2	0	0	0	0	1	0	0	0	0	3	0	0	1	1	0	1
Motility and Chemotaxis	Flagellar motility in Prokaryota	Flagellum	Flagellar protein FlbB	0	0	0	1	0	0	0	0	0	0	0	0	0	0	0	0	0
Motility and Chemotaxis	Flagellar motility in Prokaryota	Flagellum	Flagellar protein FlgJ [peptidoglycan hydrolase] (EC 3.2.1.-)	0	2	0	0	0	0	0	0	0	0	0	0	0	0	0	0	0
Motility and Chemotaxis	Flagellar motility in Prokaryota	Flagellum	Flagellar protein FliJ	0	2	0	0	0	0	0	0	0	0	0	0	0	0	0	0	0
Motility and Chemotaxis	Flagellar motility in Prokaryota	Flagellum	Flagellar regulatory protein FleQ	2	8	1	4	5	3	2	1	2	2	7	1	1	3	0	1	3
Motility and Chemotaxis	Flagellar motility in Prokaryota	Flagellum	Flagellar synthesis regulator FleN	1	6	0	1	0	7	6	6	4	0	4	4	6	1	0	4	2
Motility and Chemotaxis	Flagellar motility in Prokaryota	Flagellum	Flagellar transcriptional activator FlhC	0	1	0	0	0	0	0	0	0	0	0	0	0	0	0	0	0
Motility and Chemotaxis	Flagellar motility in Prokaryota	Flagellar_motility	Flagellin	12	4	6	11	0	4	4	5	12	10	14	12	6	11	0	6	5
Virulence, Disease and Defense	Adhesion	Adhesion_of_Campylobacter	Flagellin C	0	0	1	1	0	0	0	0	0	1	1	1	1	2	0	0	0
Motility and Chemotaxis	Flagellar motility in Prokaryota	Flagellum_in_Campylobacter	Flagellin protein FlaA	15	24	4	17	8	1	8	9	15	4	10	4	7	10	1	9	3
Motility and Chemotaxis	Flagellar motility in Prokaryota	Flagellum	Flagellin protein FlaB	1	0	0	2	0	0	0	0	0	0	2	0	0	0	0	1	0
Motility and Chemotaxis	Flagellar motility in Prokaryota	Flagellar_motility	Flagellum-specific ATP synthase FliI	3	18	4	13	4	14	5	2	11	3	10	18	9	9	2	8	2
Respiration	NULL	Flavocytochrome_C	Flavocytochrome c flavin subunit	0	0	0	1	0	0	0	0	0	0	1	0	0	0	0	0	0
Cofactors, Vitamins, Prosthetic Groups, Pigments	Riboflavin, FMN, FAD	Flavodoxin	Flavodoxin	4	9	11	13	0	2	4	11	6	4	14	4	3	7	2	7	3
Cofactors, Vitamins, Prosthetic Groups, Pigments	Riboflavin, FMN, FAD	Flavodoxin	Flavodoxin 1	3	7	2	5	2	0	2	9	3	0	6	2	1	4	4	7	1
Cofactors, Vitamins, Prosthetic Groups, Pigments	Riboflavin, FMN, FAD	Flavodoxin	Flavodoxin 2	0	0	0	1	0	0	0	0	0	0	0	0	0	0	0	0	0
Stress Response	NULL	Bacterial_hemoglobins	Flavohemoprotein	0	0	0	1	0	0	0	0	0	0	0	0	0	0	0	0	0
Stress Response	NULL	Bacterial_hemoglobins	Flavohemoprotein (Hemoglobin-like protein) (Flavohemoglobin) (Nitric oxide dioxygenase) (EC 1.14.12.17)	0	1	0	0	0	0	0	0	0	0	0	0	0	0	0	0	0
Cofactors, Vitamins, Prosthetic Groups, Pigments	Riboflavin, FMN, FAD	Flavodoxin	Flavoprotein MioC	0	1	0	1	0	0	0	0	0	0	0	0	0	0	0	0	0
Membrane Transport	Protein secretion system, Type II	Widespread_colonization_island	Flp pilus assembly protein RcpC/CpaB	0	0	0	0	0	0	0	0	1	0	0	0	0	0	0	0	0
Membrane Transport	Protein secretion system, Type II	Widespread_colonization_island	Flp pilus assembly protein TadB	0	0	0	0	0	0	0	0	1	0	2	0	0	0	0	0	0
Miscellaneous	Plant-Prokaryote DOE project	COG1565	FolM Alternative dihydrofolate reductase 1	0	2	0	0	0	0	0	0	0	0	0	0	0	0	0	0	0
Cofactors, Vitamins, Prosthetic Groups, Pigments	Folate and pterines	Folate_Biosynthesis	Folate biosynthesis protein PTPS-III, catalyzes a reaction that bypasses dihydroneopterin aldolase (FolB)	0	1	0	0	0	0	0	0	1	0	0	0	0	0	0	1	0
Cofactors, Vitamins, Prosthetic Groups, Pigments	Folate and pterines	YgfZ	Folate-dependent protein for Fe/S cluster synthesis/repair in oxidative stress	0	1	0	1	0	0	0	0	0	0	0	0	0	0	0	0	0
Clustering-based subsystems	NULL	CBSS-176279.3.peg.1262	Foldase clustered with pyrimidine conversion	0	0	0	3	0	0	0	0	1	0	2	0	1	0	0	1	0
Membrane Transport	Protein translocation across cytoplasmic membrane	EcsAB_transporter_affecting_expression_and_secretion_of_secretory_preproteins	Foldase protein PrsA precursor (EC 5.2.1.8)	0	0	0	2	0	0	0	0	1	0	1	1	1	0	0	2	0
Cofactors, Vitamins, Prosthetic Groups, Pigments	Folate and pterines	Folate_Biosynthesis	Folylpolyglutamate synthase (EC 6.3.2.17)	1	1	1	1	0	0	1	1	5	0	4	2	0	0	1	5	0
DNA Metabolism	DNA repair	DNA_Repair_Base_Excision	Formamidopyrimidine-DNA glycosylase (EC 3.2.2.23)	0	2	0	3	0	0	0	0	2	0	1	3	0	0	0	0	0
Respiration	NULL	Formate_hydrogenase	Formate dehydrogenase -O, gamma subunit (EC 1.2.1.2)	0	0	0	0	0	1	0	0	0	0	0	1	0	0	0	0	0
Respiration	Electron donating reactions	Formate_dehydrogenase	Formate dehydrogenase H (EC 1.2.1.2)	0	0	0	0	0	0	0	1	0	1	0	0	1	0	0	1	0
Respiration	NULL	Formate_hydrogenase	Formate dehydrogenase N alpha subunit (EC 1.2.1.2)	0	1	0	2	0	1	0	0	0	0	0	2	0	0	0	0	0
Respiration	NULL	Formate_hydrogenase	Formate dehydrogenase O alpha subunit (EC 1.2.1.2)	0	2	1	5	0	0	0	0	1	0	0	0	0	0	0	3	0
Respiration	NULL	Formate_hydrogenase	Formate dehydrogenase O beta subunit (EC 1.2.1.2)	1	2	0	3	0	0	0	2	1	0	0	0	0	0	0	0	0
Respiration	NULL	Formate_hydrogenase	Formate dehydrogenase chain D (EC 1.2.1.2)	0	0	0	2	0	3	0	0	0	0	0	0	0	0	0	0	0
Respiration	NULL	Formate_hydrogenase	Formate dehydrogenase-O, iron-sulfur subunit (EC 1.2.1.2)	0	0	0	0	0	0	0	0	1	1	1	0	0	0	0	0	0
Cofactors, Vitamins, Prosthetic Groups, Pigments	Folate and pterines	YgfZ	Formate dehydrogenase-O, major subunit (EC 1.2.1.2)	1	2	5	7	0	1	0	3	5	0	1	0	0	0	0	7	1
Carbohydrates	Fermentation	Fermentations:_Mixed_acid	Formate efflux transporter (TC 2.A.44 family)	0	1	0	1	0	0	0	0	0	0	0	0	0	0	1	0	0
Respiration	NULL	Formate_hydrogenase	Formate hydrogenlyase subunit 3	1	4	1	3	0	0	1	0	0	0	0	0	0	0	0	0	0
Respiration	NULL	Formate_hydrogenase	Formate hydrogenlyase subunit 4	0	2	2	4	0	0	0	0	0	0	0	0	0	0	0	1	0
Respiration	NULL	Formate_hydrogenase	Formate hydrogenlyase subunit 5	0	1	0	2	0	0	0	0	0	0	0	0	0	0	0	0	0
Respiration	NULL	Formate_hydrogenase	Formate hydrogenlyase subunit 6	2	0	0	0	0	0	0	0	0	0	0	0	0	0	0	0	0
Respiration	NULL	Formate_hydrogenase	Formate hydrogenlyase subunit 7	0	0	0	2	0	1	0	0	0	0	0	0	0	0	0	0	0
Respiration	NULL	Formate_hydrogenase	Formate hydrogenlyase transcriptional activator	0	2	0	7	0	1	0	0	0	0	0	0	0	0	1	1	0
Cofactors, Vitamins, Prosthetic Groups, Pigments	Folate and pterines	5-FCL-like_protein	Formate--tetrahydrofolate ligase (EC 6.3.4.3)	9	41	19	56	11	19	19	53	57	17	43	28	13	11	20	44	14
Carbohydrates	One-carbon Metabolism	One-carbon_metabolism_by_tetrahydropterines	Formiminotetrahydrofolate cyclodeaminase (EC 4.3.1.4)	1	2	1	1	0	0	0	5	4	0	2	4	0	1	0	1	0
Carbohydrates	One-carbon Metabolism	Methanogenesis	Formylmethanofuran--tetrahydromethanopterin N-formyltransferase (EC 2.3.1.101)	0	0	0	0	0	0	0	0	0	0	1	0	0	0	0	0	0
Miscellaneous	Plant-Prokaryote DOE project	COG4319	Formyltetrahydrofolate deformylase (EC 3.5.1.10)	4	8	0	2	1	1	3	5	8	1	6	2	1	2	5	4	2
Virulence, Disease and Defense	Resistance to antibiotics and toxic compounds	Fosfomycin_resistance	Fosfomycin resistance protein FosX	1	0	1	0	0	0	0	0	0	1	1	0	0	1	0	0	0
Carbohydrates	NULL	Sugar_utilization_in_Thermotogales	Fructokinase (EC 2.7.1.4)	20	44	10	32	5	9	12	46	48	10	38	23	13	13	17	41	10
Carbohydrates	Monosaccharides	Fructose_utilization	Fructose repressor FruR, LacI family	0	2	0	1	0	0	0	0	0	0	0	0	0	0	0	0	0
Carbohydrates	Central carbohydrate metabolism	Glycolysis_and_Gluconeogenesis	Fructose-1,6-bisphosphatase, Bacillus type (EC 3.1.3.11)	9	45	20	38	4	16	13	36	45	9	29	22	7	15	20	38	21
Miscellaneous	Plant-Prokaryote DOE project	Experimental-yggC	Fructose-1,6-bisphosphatase, GlpX type (EC 3.1.3.11)	4	4	1	9	4	3	0	4	2	4	9	3	1	1	3	1	0
Carbohydrates	CO2 fixation	Calvin-Benson_cycle	Fructose-1,6-bisphosphatase, type I (EC 3.1.3.11)	2	12	3	2	0	0	0	0	3	0	4	6	2	1	0	6	0
Carbohydrates	Fermentation	Fermentations:_Lactate	Fructose-6-phosphate phosphoketolase (EC 4.1.2.22)	0	2	7	13	0	9	4	10	14	10	13	9	2	2	5	19	0
Carbohydrates	Polysaccharides	Unknown_carbohydrate_utilization_containing_Fructose-bisphosphate_aldolase	Fructose-bisphosphate aldolase (EC 4.1.2.13)	0	0	0	1	1	0	0	0	0	0	0	0	0	0	0	0	0
Carbohydrates	NULL	Unknown_carbohydrate_utilization_(_cluster_Yeg_)	Fructose-bisphosphate aldolase class I (EC 4.1.2.13)	0	5	2	1	0	1	0	2	0	0	0	0	0	0	0	2	0
Carbohydrates	CO2 fixation	Calvin-Benson_cycle	Fructose-bisphosphate aldolase class II (EC 4.1.2.13)	14	41	18	58	9	22	22	38	48	17	50	37	17	8	12	40	19
Carbohydrates	Central carbohydrate metabolism	Glycolysis_and_Gluconeogenesis	Fructose-bisphosphate aldolase, archaeal class I (EC 4.1.2.13)	0	0	0	0	0	0	0	1	2	0	0	0	0	0	0	0	0
Carbohydrates	Monosaccharides	Fructose_utilization	Fructose-specific phosphocarrier protein HPr (EC 2.7.1.69)	0	1	0	0	0	0	0	0	0	0	0	0	0	0	0	0	0
Carbohydrates	Aminosugars	Fructoselysine_(Amadori_product)_utilization_pathway	Fructoselysine 3-epimerase	0	2	1	2	0	0	0	0	0	0	0	0	0	0	0	0	0
Carbohydrates	Aminosugars	Fructoselysine_(Amadori_product)_utilization_pathway	Fructoselysine 6-phosphate deglycase (EC 3.5.-.-)	0	1	0	0	0	0	0	0	0	0	0	0	0	0	0	0	0
Carbohydrates	Aminosugars	Fructoselysine_(Amadori_product)_utilization_pathway	Fructoselysine kinase (EC 2.7.1.-)	0	0	1	1	0	0	0	0	0	0	1	1	0	0	0	1	0
Carbohydrates	Aminosugars	Fructoselysine_(Amadori_product)_utilization_pathway	Fructoselysine transporter FrlA, cationic amino acid permease	0	1	0	1	0	1	0	0	0	0	0	0	0	0	0	0	0
Carbohydrates	Monosaccharides	D-Galacturonate_and_D-Glucuronate_Utilization	Fructuronate transporter GntP	2	1	0	1	0	0	0	0	0	0	0	0	0	0	0	0	0
Membrane Transport	Protein translocation across cytoplasmic membrane	ESAT-6_proteins_secretion_system_in_Firmicutes	FtsK/SpoIIIE family protein, putative secretion system component EssC/YukA	0	0	3	5	0	1	0	3	4	1	4	2	3	2	0	4	0
Carbohydrates	Monosaccharides	L-fucose_utilization	Fucose permease	7	29	9	14	7	6	12	24	27	6	22	10	5	11	9	28	5
Stress Response	Oxidative stress	Oxidative_stress	Fumarate and nitrate reduction regulatory protein	0	1	0	1	0	0	0	0	0	0	0	0	0	0	0	0	0
Carbohydrates	Central carbohydrate metabolism	TCA_Cycle	Fumarate hydratase class I (EC 4.2.1.2)	0	2	0	1	2	0	1	1	0	0	2	0	0	0	0	2	4
Carbohydrates	Central carbohydrate metabolism	TCA_Cycle	Fumarate hydratase class I, aerobic (EC 4.2.1.2)	6	8	13	20	2	7	5	23	14	3	17	10	5	7	7	25	7
Carbohydrates	One-carbon Metabolism	Serine-glyoxylate_cycle	Fumarate hydratase class I, anaerobic (EC 4.2.1.2)	9	50	13	17	3	7	9	42	27	7	12	15	5	10	18	40	6
Carbohydrates	Central carbohydrate metabolism	TCA_Cycle	Fumarate hydratase class II (EC 4.2.1.2)	0	6	2	17	0	0	0	1	10	2	4	3	4	6	0	9	0
Respiration	Electron donating reactions	Succinate_dehydrogenase	Fumarate reductase cytochrome b subunit	3	0	1	1	0	1	0	0	0	0	1	0	0	2	0	1	0
Respiration	Electron donating reactions	Succinate_dehydrogenase	Fumarate reductase flavoprotein subunit (EC 1.3.99.1)	1	4	3	18	0	2	1	3	7	2	6	2	1	1	0	9	0
Respiration	Electron donating reactions	Succinate_dehydrogenase	Fumarate reductase subunit C	0	0	0	1	0	0	0	0	0	0	0	0	0	0	0	0	0
Respiration	Electron donating reactions	Succinate_dehydrogenase	Fumarate reductase subunit D	2	0	0	0	0	0	0	0	0	0	0	0	0	0	0	0	0
Cofactors, Vitamins, Prosthetic Groups, Pigments	Folate and pterines	Pterin_metabolism_3	Fumarylacetoacetate hydrolase family protein	4	22	12	13	4	0	8	15	14	3	11	12	1	11	13	15	6
Nitrogen Metabolism	NULL	Nitrosative_stress	Functional role page for Anaerobic nitric oxide reductase transcription regulator NorR	0	2	0	1	0	0	0	0	1	0	0	0	0	0	0	0	0
Dormancy and Sporulation	NULL	Spore_Core_Dehydration	Fused spore maturation proteins A and B	1	5	0	0	0	1	0	1	3	0	1	2	1	0	2	1	0
DNA Metabolism	DNA repair	DNA_repair,_bacterial	G:T/U mismatch-specific uracil/thymine DNA-glycosylase	2	9	6	4	0	2	5	11	8	2	3	5	4	0	2	9	0
Carbohydrates	Aminosugars	N-Acetyl-Galactosamine_and_Galactosamine_Utilization	GALNS arylsulfatase regulator (Fe-S oxidoreductase)	0	0	0	1	0	0	0	0	0	0	0	0	0	0	0	0	0
Cell Wall and Capsule	Capsular and extracellular polysacchrides	Capsular_heptose_biosynthesis	GDP-L-fucose synthetase (EC 1.1.1.271)	8	34	11	15	3	5	8	33	32	9	19	13	3	7	15	28	5
Cell Wall and Capsule	Capsular and extracellular polysacchrides	Capsular_heptose_biosynthesis	GDP-mannose 4,6-dehydratase (EC 4.2.1.47)	2	10	3	5	0	3	0	12	8	2	9	3	2	3	6	10	1
Cell Wall and Capsule	Capsular and extracellular polysacchrides	Alginate_metabolism	GDP-mannose 6-dehydrogenase (EC 1.1.1.132)	0	0	0	1	0	0	0	0	1	0	0	0	0	0	0	2	0
Cell Wall and Capsule	Gram-Negative cell wall components	Inner_membrane_protein_YhjD_and_conserved_cluster_involved_in_LPS_biosynthesis	GGDEF/EAL domain protein YhjH	0	0	0	1	0	0	0	0	0	0	0	0	0	0	0	0	0
Carbohydrates	Glycoside hydrolases	Predicted_carbohydrate_hydrolases	GH101	1	3	7	12	9	6	5	7	3	4	5	1	6	1	3	7	3
Nucleosides and Nucleotides	Purines	Purine_conversions	GMP reductase	0	0	0	2	0	1	1	0	2	1	2	1	1	0	0	1	0
Nucleosides and Nucleotides	Purines	Purine_conversions	GMP reductase (EC 1.7.1.7)	1	1	0	5	0	0	0	0	3	4	1	2	1	0	0	2	0
Phages, Prophages, Transposable elements, Plasmids	Pathogenicity islands	Staphylococcal_pathogenicity_islands_SaPI	GMP synthase [glutamine-hydrolyzing] (EC 6.3.5.2)	10	68	42	70	13	21	21	71	85	23	65	43	20	28	29	99	22
RNA Metabolism	RNA processing and modification	Queuosine-Archaeosine_Biosynthesis	GTP cyclohydrolase I (EC 3.5.4.16) type 1	17	34	8	19	8	8	21	26	37	13	23	23	4	15	14	38	9
Cofactors, Vitamins, Prosthetic Groups, Pigments	Folate and pterines	Folate_Biosynthesis	GTP cyclohydrolase I (EC 3.5.4.16) type 2	1	3	3	3	0	0	1	1	5	0	3	2	1	0	0	6	0
Cofactors, Vitamins, Prosthetic Groups, Pigments	Riboflavin, FMN, FAD	Riboflavin,_FMN_and_FAD_metabolism	GTP cyclohydrolase II (EC 3.5.4.25)	15	31	14	33	7	9	12	30	30	8	21	17	8	10	8	29	13
Clustering-based subsystems	Nucleotidyl-phosphate metabolic cluster	CBSS-222523.1.peg.1311	GTP pyrophosphokinase	3	26	5	12	3	1	2	19	23	6	21	9	2	6	3	20	1
Clustering-based subsystems	Nucleotidyl-phosphate metabolic cluster	CBSS-222523.1.peg.1311	GTP pyrophosphokinase (EC 2.7.6.5)	7	15	11	29	3	11	17	25	23	10	23	18	6	9	10	29	8
Regulation and Cell signaling	Regulation of virulence	BarA-UvrY(SirA)_two-component_regulatory_system	GTP pyrophosphokinase (EC 2.7.6.5), (p)ppGpp synthetase I	20	58	18	46	10	13	22	53	62	13	50	30	11	8	21	72	14
Clustering-based subsystems	Probably GTP or GMP signaling related	CBSS-176299.4.peg.1292	GTP pyrophosphokinase (EC 2.7.6.5), (p)ppGpp synthetase II	1	4	1	2	0	4	0	3	0	0	1	2	1	0	0	4	0
Protein Metabolism	Protein biosynthesis	Universal_GTPases	GTP-binding and nucleic acid-binding protein YchF	16	53	27	57	8	24	20	63	62	17	59	38	14	14	26	68	19
Clustering-based subsystems	NULL	CBSS-235.1.peg.567	GTP-binding protein	37	138	42	115	21	30	57	118	116	24	107	68	29	37	42	109	34
Clustering-based subsystems	Fatty acid metabolic cluster	COG1399	GTP-binding protein EngA	9	30	15	31	6	6	13	28	31	14	28	16	8	5	11	29	0
Protein Metabolism	Protein biosynthesis	Universal_GTPases	GTP-binding protein EngB	1	27	9	26	2	3	3	20	26	5	26	9	4	6	13	24	10
RNA Metabolism	RNA processing and modification	tRNA_modification_Archaea	GTP-binding protein Era	7	28	12	27	5	13	10	29	35	9	24	17	5	6	17	41	12
Stress Response	NULL	Hfl_operon	GTP-binding protein HflX	10	25	3	29	6	11	9	28	26	3	11	8	4	2	11	16	5
Protein Metabolism	Protein biosynthesis	Universal_GTPases	GTP-binding protein TypA/BipA	9	53	14	42	3	22	22	33	40	12	26	29	8	12	18	45	15
Miscellaneous	Plant-Prokaryote DOE project	At4g10620_At3g57180_At3g47450	GTP-binding protein YqeH, required for biogenesis of 30S ribosome subunit	0	0	0	1	0	0	0	2	1	2	1	1	2	0	1	0	0
Stress Response	NULL	Hfl_operon	GTP-binding protein related to HflX	0	0	0	2	0	0	0	0	1	1	0	1	1	0	0	2	0
Clustering-based subsystems	NULL	Conserved_gene_cluster_associated_with_Met-tRNA_formyltransferase	GTP-sensing transcriptional pleiotropic repressor codY	1	2	3	7	0	2	1	3	3	2	3	2	4	3	3	2	0
RNA Metabolism	RNA processing and modification	mnm5U34_biosynthesis_bacteria	GTPase and tRNA-U34 5-formylation enzyme TrmE	9	36	14	27	2	4	8	36	49	9	32	10	7	10	11	34	4
Carbohydrates	Monosaccharides	D-Tagatose_and_Galactitol_Utilization	Galactitol utilization operon repressor	0	2	0	1	0	0	0	0	0	0	0	0	0	0	0	0	0
Carbohydrates	Monosaccharides	D-Tagatose_and_Galactitol_Utilization	Galactitol-1-phosphate 5-dehydrogenase (EC 1.1.1.251)	1	1	0	0	0	0	0	3	0	2	2	0	0	1	1	1	0
Carbohydrates	NULL	Sugar_utilization_in_Thermotogales	Galactokinase (EC 2.7.1.6)	9	40	13	31	7	8	14	40	30	7	18	11	8	9	10	26	11
Carbohydrates	Monosaccharides	D-galactonate_catabolism	Galactonate dehydratase (EC 4.2.1.6)	0	2	0	1	0	0	0	0	1	0	1	0	0	0	0	1	0
Carbohydrates	Aminosugars	N-Acetyl-Galactosamine_and_Galactosamine_Utilization	Galactosamine-6-phosphate isomerase (galactosamine-6-phosphate deaminase) (EC 5.3.1.-)	0	2	0	2	0	0	0	0	0	0	0	0	0	0	0	0	0
Carbohydrates	Di- and oligosaccharides	Lactose_and_Galactose_Uptake_and_Utilization	Galactose operon repressor, GalR-LacI family of transcriptional regulators	0	2	2	5	1	1	0	0	2	1	4	1	0	0	0	1	0
Carbohydrates	Di- and oligosaccharides	Lactose_and_Galactose_Uptake_and_Utilization	Galactose permease	0	2	0	6	0	0	1	4	0	0	1	1	1	0	0	0	0
Carbohydrates	Di- and oligosaccharides	Lactose_and_Galactose_Uptake_and_Utilization	Galactose-1-phosphate uridylyltransferase (EC 2.7.7.10)	2	5	4	19	0	9	3	8	13	7	17	5	4	6	5	20	2
Carbohydrates	Di- and oligosaccharides	Lactose_and_Galactose_Uptake_and_Utilization	Galactose-6-phosphate isomerase, LacA subunit (EC 5.3.1.26)	0	0	2	1	0	0	1	2	0	0	1	2	0	0	1	2	0
Carbohydrates	Di- and oligosaccharides	Lactose_and_Galactose_Uptake_and_Utilization	Galactose-6-phosphate isomerase, LacB subunit (EC 5.3.1.26)	0	0	2	6	0	0	0	2	3	0	4	0	0	0	1	4	0
Carbohydrates	Di- and oligosaccharides	Lactose_and_Galactose_Uptake_and_Utilization	Galactose/methyl galactoside ABC transport system, ATP-binding protein MglA (EC 3.6.3.17)	1	10	6	20	2	4	3	9	13	3	13	4	5	3	3	9	1
Motility and Chemotaxis	NULL	Bacterial_Chemotaxis	Galactose/methyl galactoside ABC transport system, D-galactose-binding periplasmic protein MglB (TC 3.A.1.2.3)	0	5	2	2	1	2	5	6	5	1	1	1	6	5	0	2	1
Carbohydrates	Di- and oligosaccharides	Lactose_and_Galactose_Uptake_and_Utilization	Galactose/methyl galactoside ABC transport system, permease protein MglC (TC 3.A.1.2.3)	1	7	7	15	3	3	2	13	13	7	14	7	3	2	4	12	0
Carbohydrates	Di- and oligosaccharides	Lactose_utilization	Galactoside O-acetyltransferase (EC 2.3.1.18)	4	13	16	26	7	12	11	35	41	14	35	19	15	17	15	36	4
Virulence, Disease and Defense	NULL	Streptococcus_agalactiae_virulome	Galactosyl transferase CpsE (EC 2.7.8.-)	0	0	0	1	0	2	0	3	1	0	2	1	1	2	0	3	1
Cell Wall and Capsule	NULL	Recycling_of_Peptidoglycan_Amino_Acids	Gamma-D-Glutamyl-meso-Diaminopimelate Amidase	0	1	0	2	0	0	0	0	0	0	0	0	0	0	0	0	0
Amino Acids and Derivatives	Arginine; urea cycle, polyamines	Putrescine_utilization_pathways	Gamma-aminobutyrate:alpha-ketoglutarate aminotransferase (EC 2.6.1.19)	1	3	1	0	0	0	0	1	0	0	0	0	0	0	0	0	0
Miscellaneous	Plant-Prokaryote DOE project	PROSC	Gamma-glutamyl phosphate reductase (EC 1.2.1.41)	10	35	24	39	11	17	14	45	49	12	33	16	15	10	18	31	11
Amino Acids and Derivatives	Arginine; urea cycle, polyamines	Putrescine_utilization_pathways	Gamma-glutamyl-GABA hydrolase (EC 3.5.1.94)	0	1	0	3	0	0	0	0	0	0	0	0	0	0	0	0	0
Clustering-based subsystems	Putrescine/GABA utilization cluster-temporal,to add to SSs	GABA_and_putrescine_metabolism_from_cluters	Gamma-glutamyl-aminobutyraldehyde dehydrogenase (EC 1.2.1.-)	0	2	0	3	0	0	0	0	0	0	0	0	0	0	0	0	0
Amino Acids and Derivatives	Arginine; urea cycle, polyamines	Putrescine_utilization_pathways	Gamma-glutamyl-putrescine oxidase (EC1.4.3.-)	0	0	0	1	0	0	0	0	0	0	0	0	0	0	0	0	0
Clustering-based subsystems	Putrescine/GABA utilization cluster-temporal,to add to SSs	GABA_and_putrescine_metabolism_from_cluters	Gamma-glutamyl-putrescine synthetase (EC 6.3.1.11)	0	0	0	1	0	0	0	0	0	0	0	0	0	0	0	0	0
Amino Acids and Derivatives	Glutamine, glutamate, aspartate, asparagine; ammonia assimilation	Poly-gamma-glutamate_biosynthesis	Gamma-glutamyltranspeptidase (EC 2.3.2.2)	1	3	5	9	0	1	1	2	11	2	5	7	2	1	1	9	3
Cofactors, Vitamins, Prosthetic Groups, Pigments	Quinone cofactors	Menaquinone_Biosynthesis_via_Futalosine_--_gjo	Gene SCO4494, often clustered with other genes in menaquinone via futalosine pathway	2	5	0	3	0	2	0	0	1	0	7	1	0	0	0	2	2
Membrane Transport	Protein secretion system, Type II	General_Secretion_Pathway	General secretion pathway protein D	0	1	0	2	0	0	0	0	0	0	0	0	1	0	0	1	0
Membrane Transport	Protein secretion system, Type II	General_Secretion_Pathway	General secretion pathway protein E	1	6	2	6	2	5	1	2	2	2	5	3	1	0	0	6	1
Membrane Transport	Protein secretion system, Type II	General_Secretion_Pathway	General secretion pathway protein F	0	0	0	2	0	0	0	0	0	0	0	0	0	0	0	0	0
Membrane Transport	Protein secretion system, Type II	General_Secretion_Pathway	General secretion pathway protein G	0	1	0	0	0	0	0	0	0	0	0	0	0	0	0	0	0
Membrane Transport	Protein secretion system, Type II	General_Secretion_Pathway	General secretion pathway protein H	0	0	0	2	0	0	0	0	0	0	0	0	0	0	0	0	0
Membrane Transport	Protein secretion system, Type II	General_Secretion_Pathway	General secretion pathway protein J	0	1	0	1	0	0	0	0	0	0	0	0	0	0	0	0	0
Membrane Transport	Protein secretion system, Type II	General_Secretion_Pathway	General secretion pathway protein L	0	2	1	2	0	0	0	0	0	0	0	0	0	0	0	0	0
Membrane Transport	Protein secretion system, Type II	General_Secretion_Pathway	General secretion pathway protein M	0	0	0	2	2	1	0	0	0	0	0	0	0	0	0	0	0
Fatty Acids, Lipids, and Isoprenoids	Isoprenoids	Acyclic_terpenes_utilization	Geranyl-CoA carboxylase biotin-containing subunit	0	0	0	0	0	0	0	0	0	0	0	0	1	0	0	0	0
Fatty Acids, Lipids, and Isoprenoids	Isoprenoids	Carotenoids	Geranylgeranyl pyrophosphate synthetase (EC 2.5.1.29)	1	3	2	4	0	0	3	5	5	1	4	3	1	1	0	9	0
Fatty Acids, Lipids, and Isoprenoids	Isoprenoids	Carotenoids	Geranyltranstransferase (farnesyldiphosphate synthase) (EC 2.5.1.10)	1	21	7	18	1	2	10	19	19	5	14	11	5	4	9	13	14
Carbohydrates	Aminosugars	(GlcNAc)2_Catabolic_Operon	GlcNAc phosphomutase (EC 5.4.2.3)	0	0	0	0	0	0	0	0	0	1	2	0	0	0	0	2	0
Carbohydrates	Sugar alcohols	Glycerol_and_Glycerol-3-phosphate_Uptake_and_Utilization	GlpG protein (membrane protein of glp regulon)	0	1	0	1	0	0	0	0	0	0	1	1	0	0	1	3	0
Carbohydrates	Di- and oligosaccharides	Fructooligosaccharides(FOS)_and_Raffinose_Utilization	Glucan 1,6-alpha-glucosidase (EC 3.2.1.70)	0	0	0	5	0	0	1	8	5	1	4	3	3	3	2	3	0
Stress Response	Osmotic stress	Synthesis_of_osmoregulated_periplasmic_glucans	Glucans biosynthesis glucosyltransferase H (EC 2.4.1.-)	0	2	0	9	0	4	0	0	0	0	0	0	0	0	0	0	0
Stress Response	Osmotic stress	Synthesis_of_osmoregulated_periplasmic_glucans	Glucans biosynthesis protein C (EC 2.1.-.-)	0	1	0	1	0	0	0	0	0	0	0	0	0	0	0	0	0
Stress Response	Osmotic stress	Synthesis_of_osmoregulated_periplasmic_glucans	Glucans biosynthesis protein D precursor	0	2	0	0	0	0	0	0	0	0	0	0	0	0	0	0	0
Stress Response	Osmotic stress	Synthesis_of_osmoregulated_periplasmic_glucans	Glucans biosynthesis protein G precursor	0	1	0	3	0	2	0	0	0	0	0	0	0	0	0	0	0
Carbohydrates	Monosaccharides	D-galactarate,_D-glucarate_and_D-glycerate_catabolism	Glucarate dehydratase (EC 4.2.1.40)	0	2	1	4	0	0	0	5	3	2	3	2	0	1	2	5	0
Carbohydrates	Monosaccharides	D-Sorbitol(D-Glucitol)_and_L-Sorbose_Utilization	Glucitol operon GutQ protein	0	0	0	1	0	0	0	0	0	0	0	0	0	0	0	0	0
Carbohydrates	Monosaccharides	D-Sorbitol(D-Glucitol)_and_L-Sorbose_Utilization	Glucitol operon activator protein	0	1	0	0	0	0	0	0	0	0	0	0	0	0	0	0	0
Carbohydrates	Monosaccharides	D-Sorbitol(D-Glucitol)_and_L-Sorbose_Utilization	Glucitol operon repressor	0	2	0	0	0	0	0	0	0	0	0	0	0	0	0	0	0
Carbohydrates	Central carbohydrate metabolism	Peripheral_Glucose_Catabolism_Pathways	Glucokinase (EC 2.7.1.2)	4	22	4	17	1	3	3	23	22	6	10	8	2	3	8	24	7
Carbohydrates	Monosaccharides	D-gluconate_and_ketogluconates_metabolism	Gluconate dehydratase (EC 4.2.1.39)	0	1	1	1	0	0	0	0	0	0	0	0	1	0	0	1	0
Carbohydrates	Monosaccharides	D-gluconate_and_ketogluconates_metabolism	Gluconate permease	0	0	0	1	0	0	1	1	0	0	2	1	1	1	0	1	0
Carbohydrates	Monosaccharides	D-gluconate_and_ketogluconates_metabolism	Gluconate utilization system Gnt-I transcriptional repressor	1	2	0	2	0	0	0	0	0	0	0	0	0	0	0	0	0
Carbohydrates	Monosaccharides	D-gluconate_and_ketogluconates_metabolism	Gluconokinase (EC 2.7.1.12)	4	4	0	9	1	0	0	2	3	1	3	2	0	1	0	5	0
Carbohydrates	Central carbohydrate metabolism	Entner-Doudoroff_Pathway	Gluconolactonase (EC 3.1.1.17)	0	0	0	0	0	0	0	0	0	0	1	1	0	0	0	1	0
Miscellaneous	Plant-Prokaryote DOE project	COG2509	Glucosamine--fructose-6-phosphate aminotransferase [isomerizing] (EC 2.6.1.16)	27	63	27	53	11	10	21	48	72	16	63	40	21	21	19	61	13
Miscellaneous	Plant-Prokaryote DOE project	PROSC	Glucosamine-1-phosphate N-acetyltransferase (EC 2.3.1.157)	1	5	3	11	2	0	4	6	13	2	6	7	4	2	2	9	1
Cell Wall and Capsule	Capsular and extracellular polysacchrides	Sialic_Acid_Metabolism	Glucosamine-6-phosphate deaminase (EC 3.5.99.6)	7	53	26	42	9	9	21	58	44	17	40	29	12	17	21	61	16
Carbohydrates	Central carbohydrate metabolism	Entner-Doudoroff_Pathway	Glucose dehydrogenase, PQQ-dependent (EC 1.1.5.2)	0	1	0	3	0	0	0	0	0	0	0	0	0	0	0	0	0
Clustering-based subsystems	NULL	Glycogen_metabolism_cluster	Glucose-1-phosphate adenylyltransferase (EC 2.7.7.27)	4	23	10	25	5	10	5	18	30	10	21	15	10	7	6	27	2
Cell Wall and Capsule	Capsular and extracellular polysacchrides	dTDP-rhamnose_synthesis	Glucose-1-phosphate cytidylyltransferase (EC 2.7.7.33)	2	5	2	5	0	6	1	6	2	0	3	2	3	1	0	2	0
Cell Wall and Capsule	Capsular and extracellular polysacchrides	Rhamnose_containing_glycans	Glucose-1-phosphate thymidylyltransferase (EC 2.7.7.24)	17	56	24	35	8	12	32	48	74	16	59	30	12	13	31	76	10
Carbohydrates	Central carbohydrate metabolism	Pentose_phosphate_pathway	Glucose-6-phosphate 1-dehydrogenase (EC 1.1.1.49)	1	1	1	6	0	1	0	0	1	0	1	3	0	0	1	2	0
Carbohydrates	Central carbohydrate metabolism	Glycolysis_and_Gluconeogenesis	Glucose-6-phosphate isomerase (EC 5.3.1.9)	7	47	21	46	13	24	16	40	65	23	37	32	19	12	18	52	10
Carbohydrates	Monosaccharides	D-Galacturonate_and_D-Glucuronate_Utilization	Glucuronide permease	0	0	0	0	0	0	0	0	2	0	0	0	0	0	0	0	0
Carbohydrates	NULL	beta-glucuronide_utilization	Glucuronide transport facilitator UidC	0	2	0	0	0	0	0	0	0	0	0	0	0	0	0	0	0
Stress Response	Dessication stress	O-antigen_capsule_important_for_environmental_persistence	Glucuronide transport protein YihO	2	2	0	1	0	0	0	0	0	0	0	0	0	0	0	0	0
Stress Response	Dessication stress	O-antigen_capsule_important_for_environmental_persistence	Glucuronide transport protein YihP, homologous to YihO	0	0	0	0	0	0	0	0	0	0	0	0	0	1	0	0	0
Carbohydrates	Monosaccharides	D-Galacturonate_and_D-Glucuronate_Utilization	Glucuronide transporter UidB	1	11	4	8	3	3	1	8	6	2	4	6	5	5	3	2	2
Miscellaneous	Plant-Prokaryote DOE project	Iojap	Glutamate 5-kinase (EC 2.7.2.11)	16	28	20	35	6	11	14	34	46	10	41	16	7	6	13	36	9
Amino Acids and Derivatives	Glutamine, glutamate, aspartate, asparagine; ammonia assimilation	Glutamate_and_Aspartate_uptake_in_Bacteria	Glutamate Aspartate periplasmic binding protein precursor GltI (TC 3.A.1.3.4)	2	2	0	0	0	0	0	0	0	0	0	0	0	0	0	1	0
Amino Acids and Derivatives	Glutamine, glutamate, aspartate, asparagine; ammonia assimilation	Glutamate_and_Aspartate_uptake_in_Bacteria	Glutamate Aspartate transport ATP-binding protein GltL (TC 3.A.1.3.4)	1	2	1	3	0	1	1	0	3	1	2	1	1	1	0	1	0
Amino Acids and Derivatives	Glutamine, glutamate, aspartate, asparagine; ammonia assimilation	Glutamate_and_Aspartate_uptake_in_Bacteria	Glutamate Aspartate transport system permease protein GltJ (TC 3.A.1.3.4)	0	1	0	0	0	0	0	0	0	0	1	0	0	0	0	0	0
Amino Acids and Derivatives	Glutamine, glutamate, aspartate, asparagine; ammonia assimilation	Glutamate_and_Aspartate_uptake_in_Bacteria	Glutamate Aspartate transport system permease protein GltK (TC 3.A.1.3.4)	0	0	0	2	0	0	0	0	0	0	0	0	0	0	0	0	0
Amino Acids and Derivatives	Arginine; urea cycle, polyamines	Arginine_Biosynthesis_extended	Glutamate N-acetyltransferase (EC 2.3.1.35)	4	5	0	13	1	3	2	2	4	0	10	3	3	3	2	5	2
Stress Response	Acid stress	Acid_resistance_mechanisms	Glutamate decarboxylase (EC 4.1.1.15)	1	2	0	1	0	0	0	3	0	0	0	0	0	0	0	0	0
Cofactors, Vitamins, Prosthetic Groups, Pigments	Folate and pterines	5-FCL-like_protein	Glutamate formiminotransferase (EC 2.1.2.5)	1	3	1	4	1	1	2	5	7	1	3	2	2	0	4	4	1
Miscellaneous	Plant-Prokaryote DOE project	Experimental_-_Histidine_Degradation	Glutamate formyltransferase	0	1	0	0	0	0	0	0	1	0	0	0	0	0	0	0	0
Cell Wall and Capsule	NULL	Peptidoglycan_Biosynthesis	Glutamate racemase (EC 5.1.1.3)	1	15	7	10	1	5	3	22	19	5	12	13	4	2	5	22	6
Amino Acids and Derivatives	Glutamine, glutamate, aspartate, asparagine; ammonia assimilation	Glutamine,_Glutamate,_Aspartate_and_Asparagine_Biosynthesis	Glutamate synthase [NADPH] large chain (EC 1.4.1.13)	26	79	41	104	18	37	42	85	101	35	59	61	28	26	45	101	25
Nitrogen Metabolism	NULL	Ammonia_assimilation	Glutamate synthase [NADPH] small chain (EC 1.4.1.13)	12	33	30	54	10	7	21	41	48	20	53	29	24	21	37	45	11
Nitrogen Metabolism	NULL	Ammonia_assimilation	Glutamate synthase, alpha subunit domain protein	0	0	0	0	0	0	1	1	0	0	3	1	0	0	0	1	0
Stress Response	Acid stress	Glutamate_transporter_involved_in_acid_tolerance_in_Streptococcus	Glutamate transport ATP-binding protein	1	1	4	4	1	1	1	5	9	1	0	3	1	1	3	2	0
Stress Response	Acid stress	Glutamate_transporter_involved_in_acid_tolerance_in_Streptococcus	Glutamate transport permease protein	0	1	0	0	0	0	0	0	0	0	0	0	0	0	0	0	0
Stress Response	Acid stress	Glutamate_transporter_involved_in_acid_tolerance_in_Streptococcus	Glutamate transport substrate-binding protein	0	0	0	1	0	0	0	2	0	0	0	0	0	0	0	2	0
Cofactors, Vitamins, Prosthetic Groups, Pigments	Folate and pterines	YgfZ	Glutamate--cysteine ligase (EC 6.3.2.2)	0	2	0	5	0	1	0	0	0	0	0	0	0	0	0	1	0
Cofactors, Vitamins, Prosthetic Groups, Pigments	Tetrapyrroles	Heme_and_Siroheme_Biosynthesis	Glutamate-1-semialdehyde aminotransferase (EC 5.4.3.8)	4	15	10	23	7	11	8	12	15	5	12	15	15	10	1	17	0
Nitrogen Metabolism	NULL	Ammonia_assimilation	Glutamate-ammonia-ligase adenylyltransferase (EC 2.7.7.42)	6	11	3	5	2	1	2	4	3	1	7	5	0	1	0	5	0
Amino Acids and Derivatives	Glutamine, glutamate, aspartate, asparagine; ammonia assimilation	Glutamate_and_Aspartate_uptake_in_Bacteria	Glutamate-aspartate carrier protein	1	2	1	4	0	0	0	1	1	0	0	0	0	0	0	0	0
Amino Acids and Derivatives	Glutamine, glutamate, aspartate, asparagine; ammonia assimilation	Glutamine,_Glutamate,_Aspartate_and_Asparagine_Biosynthesis	Glutaminase (EC 3.5.1.2)	3	4	0	5	0	1	1	4	6	0	1	4	0	0	2	6	0
Cofactors, Vitamins, Prosthetic Groups, Pigments	NAD and NADP	NAD_and_NADP_cofactor_biosynthesis_global	Glutamine amidotransferase chain of NAD synthetase	0	3	2	3	0	1	1	0	1	1	3	0	0	2	1	0	1
Nitrogen Metabolism	NULL	Ammonia_assimilation	Glutamine amidotransferase, class-II	0	3	2	5	0	0	2	1	8	3	5	1	0	0	1	2	2
Clustering-based subsystems	Methylamine utilization	Glutamate-mediated_methylamine_utilization_pathway	Glutamine synthetase type I (EC 6.3.1.2)	8	47	16	55	7	13	13	39	54	20	58	21	8	8	14	54	8
Amino Acids and Derivatives	Glutamine, glutamate, aspartate, asparagine; ammonia assimilation	Glutamine,_Glutamate,_Aspartate_and_Asparagine_Biosynthesis	Glutamine synthetase type III, GlnN (EC 6.3.1.2)	16	75	42	84	18	22	45	103	86	19	80	39	22	22	39	97	17
Nitrogen Metabolism	NULL	Ammonia_assimilation	Glutamine synthetase, clostridia type (EC 6.3.1.2)	1	2	2	3	2	1	2	1	2	1	1	3	2	2	2	1	0
Amino Acids and Derivatives	Lysine, threonine, methionine, and cysteine	Methionine_Salvage	Glutamine-dependent 2-keto-4-methylthiobutyrate transaminase	0	0	0	2	0	0	0	0	0	0	0	2	0	0	0	0	0
Protein Metabolism	Protein biosynthesis	tRNA_aminoacylation,_Glu_and_Gln	Glutaminyl-tRNA synthetase (EC 6.1.1.18)	22	60	21	48	11	16	18	53	53	10	40	31	14	12	18	40	10
Cofactors, Vitamins, Prosthetic Groups, Pigments	Tetrapyrroles	Heme_and_Siroheme_Biosynthesis	Glutamyl-tRNA reductase (EC 1.2.1.70)	3	8	2	9	0	3	0	1	2	1	9	4	1	2	0	2	0
Cofactors, Vitamins, Prosthetic Groups, Pigments	Tetrapyrroles	Heme_and_Siroheme_Biosynthesis	Glutamyl-tRNA synthetase (EC 6.1.1.17)	17	56	16	48	9	9	10	41	49	17	47	23	9	18	21	52	11
Miscellaneous	Plant-Prokaryote DOE project	At3g21300	Glutamyl-tRNA(Gln) amidotransferase subunit A (EC 6.3.5.7)	4	17	8	15	3	4	3	8	11	8	13	10	13	4	2	14	2
Miscellaneous	Plant-Prokaryote DOE project	At3g21300	Glutamyl-tRNA(Gln) amidotransferase subunit B (EC 6.3.5.7)	4	9	13	15	1	8	6	11	12	10	24	15	11	8	10	13	4
Protein Metabolism	Protein biosynthesis	tRNA_aminoacylation,_Glu_and_Gln	Glutamyl-tRNA(Gln) synthetase (EC 6.1.1.24)	5	8	6	17	3	8	4	6	12	6	17	12	8	6	2	14	4
Stress Response	Oxidative stress	Glutathione:_Redox_cycle	Glutaredoxin 2	0	0	0	2	0	0	0	0	0	0	0	0	0	0	0	0	0
Miscellaneous	Plant-Prokaryote DOE project	At3g50560	Glutathione S-transferase (EC 2.5.1.18)	0	2	0	2	0	0	0	0	0	0	0	0	0	0	0	0	0
Clustering-based subsystems	tRNA sulfuration	CBSS-89187.3.peg.2957	Glutathione S-transferase, omega (EC 2.5.1.18)	1	1	0	1	0	0	0	0	0	0	0	0	0	0	0	0	0
Stress Response	Oxidative stress	Glutathione:_Biosynthesis_and_gamma-glutamyl_cycle	Glutathione biosynthesis bifunctional protein gshF (EC 6.3.2.2)(EC 6.3.2.3)	1	2	0	1	0	0	1	1	0	1	1	2	3	1	0	1	0
Stress Response	Oxidative stress	Glutathione:_Redox_cycle	Glutathione peroxidase (EC 1.11.1.9)	0	1	0	1	0	0	0	0	0	0	0	0	0	0	0	0	0
Stress Response	Oxidative stress	Glutathione:_Redox_cycle	Glutathione reductase (EC 1.8.1.7)	1	1	0	5	0	0	0	0	0	0	0	0	0	0	0	2	0
Stress Response	Oxidative stress	Glutathione:_Biosynthesis_and_gamma-glutamyl_cycle	Glutathione synthetase (EC 6.3.2.3)	0	1	0	0	0	0	0	0	0	0	0	0	0	0	0	0	0
Potassium metabolism	NULL	Potassium_homeostasis	Glutathione-regulated potassium-efflux system ATP-binding protein	0	6	0	1	0	0	3	0	0	1	1	0	0	0	0	3	0
Potassium metabolism	NULL	Potassium_homeostasis	Glutathione-regulated potassium-efflux system ancillary protein KefG	0	0	0	1	0	0	0	0	0	0	0	0	0	0	0	0	0
Potassium metabolism	NULL	Glutathione-regulated_potassium-efflux_system_and_associated_functions	Glutathione-regulated potassium-efflux system protein KefB	2	1	1	5	0	1	0	0	0	2	1	2	0	0	2	0	0
Potassium metabolism	NULL	Potassium_homeostasis	Glutathione-regulated potassium-efflux system protein KefC	0	0	0	2	0	0	0	0	0	0	0	0	0	0	0	0	0
Stress Response	Oxidative stress	Glutathionylspermidine_and_Trypanothione	Glutathionylspermidine amidohydrolase (EC 3.5.1.78)	0	1	3	0	0	0	0	0	0	0	0	0	0	0	0	0	0
Carbohydrates	Sugar alcohols	Inositol_catabolism	Glyceraldehyde-3-phosphate ketol-isomerase (EC 5.3.1.1)	0	0	1	3	1	3	0	8	7	1	2	2	6	3	2	5	0
Carbohydrates	Organic acids	Glycerate_metabolism	Glycerate kinase (EC 2.7.1.31)	2	17	3	22	3	1	6	23	12	5	11	9	4	3	8	28	5
Carbohydrates	Sugar alcohols	Glycerol_fermenation_to_1,3-propanediol	Glycerol dehydratase large subunit (EC 4.2.1.30)	0	0	1	3	0	0	0	1	1	2	1	2	2	0	1	2	0
Carbohydrates	Sugar alcohols	Glycerol_fermenation_to_1,3-propanediol	Glycerol dehydratase medium subunit (EC 4.2.1.30)	1	0	1	1	0	0	0	1	2	0	2	0	1	0	0	2	0
Carbohydrates	Sugar alcohols	Glycerol_fermenation_to_1,3-propanediol	Glycerol dehydratase reactivation factor large subunit	0	0	5	3	0	1	0	3	2	0	6	2	0	0	2	7	0
Respiration	Electron donating reactions	Respiratory_dehydrogenases_1	Glycerol dehydrogenase (EC 1.1.1.6)	3	4	3	16	1	4	3	10	13	3	9	3	5	3	6	13	0
Virulence, Disease and Defense	Detection	MLST	Glycerol kinase (EC 2.7.1.30)	6	19	16	42	6	11	10	24	43	13	30	18	11	6	12	40	2
Carbohydrates	Sugar alcohols	Glycerol_and_Glycerol-3-phosphate_Uptake_and_Utilization	Glycerol uptake facilitator protein	0	2	3	5	0	0	0	0	7	3	8	5	2	2	4	6	0
Carbohydrates	NULL	Sugar_utilization_in_Thermotogales	Glycerol uptake operon antiterminator regulatory protein	0	0	0	5	0	2	0	5	1	2	2	0	0	0	0	6	0
Carbohydrates	Sugar alcohols	Glycerol_and_Glycerol-3-phosphate_Uptake_and_Utilization	Glycerol-3-phosphate ABC transporter, ATP-binding protein UgpC (TC 3.A.1.1.3)	1	0	1	6	0	0	1	1	2	1	2	2	0	0	0	2	0
Carbohydrates	NULL	Sugar_utilization_in_Thermotogales	Glycerol-3-phosphate ABC transporter, periplasmic glycerol-3-phosphate-binding protein (TC 3.A.1.1.3)	0	2	1	8	2	2	2	6	4	5	3	5	3	0	3	7	0
Carbohydrates	Sugar alcohols	Glycerol_and_Glycerol-3-phosphate_Uptake_and_Utilization	Glycerol-3-phosphate ABC transporter, permease protein UgpA (TC 3.A.1.1.3)	4	0	1	3	0	1	1	1	0	0	0	0	0	1	1	2	1
Carbohydrates	NULL	Sugar_utilization_in_Thermotogales	Glycerol-3-phosphate ABC transporter, permease protein UgpE (TC 3.A.1.1.3)	0	2	1	3	1	0	0	0	1	2	4	0	1	0	0	1	0
Fatty Acids, Lipids, and Isoprenoids	Phospholipids	Glycerolipid_and_Glycerophospholipid_Metabolism_in_Bacteria	Glycerol-3-phosphate acyltransferase (EC 2.3.1.15)	1	2	1	3	2	0	0	0	0	0	1	0	1	0	0	1	0
Cell Wall and Capsule	Capsular and extracellular polysacchrides	Rhamnose_containing_glycans	Glycerol-3-phosphate cytidylyltransferase (EC 2.7.7.39)	0	2	2	0	0	2	0	0	1	0	2	1	0	1	1	1	2
Carbohydrates	NULL	Sugar_utilization_in_Thermotogales	Glycerol-3-phosphate dehydrogenase (EC 1.1.5.3)	1	1	3	5	2	3	2	1	4	1	10	4	3	4	1	6	0
Clustering-based subsystems	NULL	Glutaredoxin_3_containing_cluster	Glycerol-3-phosphate dehydrogenase [NAD(P)+] (EC 1.1.1.94)	5	33	13	36	9	9	10	36	37	5	38	25	18	13	21	45	9
Carbohydrates	Sugar alcohols	Glycerol_and_Glycerol-3-phosphate_Uptake_and_Utilization	Glycerol-3-phosphate regulon repressor, DeoR family	1	2	0	1	0	0	0	1	0	0	0	0	0	0	0	0	0
Carbohydrates	Sugar alcohols	Glycerol_and_Glycerol-3-phosphate_Uptake_and_Utilization	Glycerol-3-phosphate transporter	2	1	0	8	0	0	1	0	3	0	2	1	0	2	1	0	0
Carbohydrates	Sugar alcohols	Glycerol_and_Glycerol-3-phosphate_Uptake_and_Utilization	Glycerophosphoryl diester phosphodiesterase (EC 3.1.4.46)	4	7	4	7	1	0	4	3	14	3	8	5	3	3	2	9	4
Carbohydrates	Sugar alcohols	Glycerol_and_Glycerol-3-phosphate_Uptake_and_Utilization	Glycerophosphoryl diester phosphodiesterase, periplasmic (EC 3.1.4.46)	2	6	0	5	2	2	1	0	2	1	3	2	0	1	0	2	3
Stress Response	Osmotic stress	Choline_and_Betaine_Uptake_and_Betaine_Biosynthesis	Glycine betaine ABC transport system, ATP-binding protein OpuAA (EC 3.6.3.32)	1	1	0	0	0	0	0	0	1	0	0	0	0	0	0	0	0
Stress Response	Osmotic stress	Choline_and_Betaine_Uptake_and_Betaine_Biosynthesis	Glycine betaine ABC transport system, glycine betaine-binding protein OpuAC	1	0	0	1	0	0	0	0	1	0	2	0	0	0	0	2	0
Stress Response	Osmotic stress	Choline_and_Betaine_Uptake_and_Betaine_Biosynthesis	Glycine betaine transporter OpuD	3	2	1	1	0	0	0	0	1	1	3	0	0	1	0	0	0
Carbohydrates	CO2 fixation	Photorespiration_(oxidative_C2_cycle)	Glycine cleavage system H protein	2	5	4	6	1	1	3	4	8	2	5	5	1	2	5	4	1
Regulation and Cell signaling	NULL	Orphan_regulatory_proteins	Glycine cleavage system transcriptional activator GcvA	0	1	0	1	0	0	0	0	0	0	0	0	0	0	0	0	0
Regulation and Cell signaling	NULL	Orphan_regulatory_proteins	Glycine cleavage system transcriptional antiactivator GcvR	0	1	2	1	0	0	0	0	0	0	0	0	0	0	0	0	0
Amino Acids and Derivatives	Alanine, serine, and glycine	Glycine_cleavage_system	Glycine dehydrogenase [decarboxylating] (glycine cleavage system P protein) (EC 1.4.4.2)	13	37	12	25	5	7	14	38	30	8	19	20	6	12	16	34	16
Amino Acids and Derivatives	Alanine, serine, and glycine	Glycine_cleavage_system	Glycine dehydrogenase [decarboxylating] (glycine cleavage system P1 protein) (EC 1.4.4.2)	2	9	3	12	1	2	4	11	8	3	7	4	5	1	2	11	3
Amino Acids and Derivatives	Alanine, serine, and glycine	Glycine_cleavage_system	Glycine dehydrogenase [decarboxylating] (glycine cleavage system P2 protein) (EC 1.4.4.2)	2	15	5	23	2	5	1	16	21	3	14	6	4	3	7	16	1
Protein Metabolism	Selenoproteins	Glycine_reductase,_sarcosine_reductase_and_betaine_reductase	Glycine reductase component B alpha subunit (EC 1.21.4.2)	1	4	0	1	0	0	0	3	5	0	3	0	0	2	0	4	0
Protein Metabolism	Selenoproteins	Glycine_reductase,_sarcosine_reductase_and_betaine_reductase	Glycine reductase component B beta subunit (EC 1.21.4.2)	0	2	0	0	0	0	0	2	2	0	1	0	0	2	0	1	0
Protein Metabolism	Selenoproteins	Glycine_reductase,_sarcosine_reductase_and_betaine_reductase	Glycine reductase component B gamma subunit (EC 1.21.4.2)	1	0	0	0	0	0	0	0	3	0	0	1	0	0	0	0	0
Protein Metabolism	Selenoproteins	Glycine_reductase,_sarcosine_reductase_and_betaine_reductase	Glycine/sarcosine/betaine reductase component C chain 1	0	4	4	9	1	0	0	1	3	0	7	2	3	2	2	6	1
Protein Metabolism	Selenoproteins	Glycine_reductase,_sarcosine_reductase_and_betaine_reductase	Glycine/sarcosine/betaine reductase component C chain 2	2	2	2	4	0	0	0	1	0	2	1	5	2	0	0	2	0
Carbohydrates	Polysaccharides	Glycogen_metabolism	Glycogen [starch] synthase, eukaryotic (EC 2.4.1.11)	3	29	9	11	1	4	11	29	24	4	20	12	4	6	13	23	12
Carbohydrates	Polysaccharides	Glycogen_metabolism	Glycogen biosynthesis protein GlgD, glucose-1-phosphate adenylyltransferase family	0	0	1	11	2	1	1	1	6	1	4	2	2	1	1	0	0
Carbohydrates	Polysaccharides	Glycogen_metabolism	Glycogen branching enzyme, GH-57-type, archaeal (EC 2.4.1.18)	0	5	1	5	0	3	3	1	1	2	9	4	6	1	0	4	2
Clustering-based subsystems	NULL	Glycogen_metabolism_cluster	Glycogen debranching enzyme (EC 3.2.1.-)	6	18	13	32	12	13	15	25	17	9	22	12	10	9	13	20	3
Carbohydrates	Di- and oligosaccharides	Maltose_and_Maltodextrin_Utilization	Glycogen phosphorylase (EC 2.4.1.1)	8	57	30	49	17	22	34	58	63	18	46	36	21	9	31	65	14
Clustering-based subsystems	NULL	Glycogen_metabolism_cluster	Glycogen synthase, ADP-glucose transglucosylase (EC 2.4.1.21)	1	5	9	12	2	6	11	12	18	13	13	12	8	7	4	24	6
Carbohydrates	CO2 fixation	Photorespiration_(oxidative_C2_cycle)	Glycolate dehydrogenase (EC 1.1.99.14), FAD-binding subunit GlcE	0	0	0	1	0	0	0	0	0	0	0	0	0	0	0	0	0
Carbohydrates	Central carbohydrate metabolism	Glycolate,_glyoxylate_interconversions	Glycolate dehydrogenase (EC 1.1.99.14), iron-sulfur subunit GlcF	1	1	0	0	0	0	0	0	0	0	0	0	0	0	0	0	0
Carbohydrates	Central carbohydrate metabolism	Glycolate,_glyoxylate_interconversions	Glycolate dehydrogenase (EC 1.1.99.14), subunit GlcD	1	5	0	3	1	0	0	2	1	0	1	1	0	0	2	2	0
Carbohydrates	Central carbohydrate metabolism	Glycolate,_glyoxylate_interconversions	Glycolate permease	1	0	0	2	0	0	0	0	0	0	0	0	0	0	0	0	0
Carbohydrates	Central carbohydrate metabolism	Glycolate,_glyoxylate_interconversions	Glycolate utilization operon transcriptional activator GlcC	0	1	0	1	0	0	0	0	0	0	0	0	0	0	0	0	0
Carbohydrates	NULL	Unknown_carbohydrate_utilization_(_cluster_Yeg_)	Glycosyl hydrolase YegX, family 25	0	2	0	1	0	0	0	0	0	0	0	0	0	0	0	0	0
Cell Wall and Capsule	Capsular and extracellular polysacchrides	Extracellular_Polysaccharide_Biosynthesis_of_Streptococci	Glycosyl transferase CpsG	0	0	0	0	0	0	1	0	0	0	0	0	0	0	0	1	0
Clustering-based subsystems	Biosynthesis of galactoglycans and related lipopolysacharides	CBSS-376686.6.peg.291	Glycosyl transferase, family 2	5	13	0	2	2	3	1	3	14	1	8	6	0	3	4	4	0
Clustering-based subsystems	Biosynthesis of galactoglycans and related lipopolysacharides	CBSS-258594.1.peg.3339	Glycosyl transferase, group 1	3	11	4	4	1	6	7	12	14	10	7	9	2	3	7	19	5
Cell Wall and Capsule	Capsular and extracellular polysacchrides	Exopolysaccharide_Biosynthesis	Glycosyl transferase, group 1 family protein	1	4	2	4	1	0	0	7	6	0	2	2	0	0	1	9	1
Cell Wall and Capsule	Capsular and extracellular polysacchrides	Exopolysaccharide_Biosynthesis	Glycosyl transferase, group 2 family protein	9	32	15	15	4	4	10	27	29	2	18	13	6	5	13	24	5
Miscellaneous	Plant-Prokaryote DOE project	COG0451	Glycosyltransferase	32	103	70	73	16	17	51	138	111	32	110	62	34	35	62	147	35
Clustering-based subsystems	Biosynthesis of galactoglycans and related lipopolysacharides	CBSS-376686.6.peg.291	Glycosyltransferase (EC 2.4.1.-)	3	0	7	7	1	2	1	8	10	0	4	2	2	0	4	8	3
Protein Metabolism	Protein biosynthesis	tRNA_aminoacylation,_Gly	Glycyl-tRNA synthetase (EC 6.1.1.14)	16	59	19	36	7	18	20	52	56	12	39	28	4	11	23	46	15
Protein Metabolism	Protein biosynthesis	tRNA_aminoacylation,_Gly	Glycyl-tRNA synthetase alpha chain (EC 6.1.1.14)	11	12	8	18	2	11	4	12	16	5	19	10	13	5	2	18	3
Protein Metabolism	Protein biosynthesis	tRNA_aminoacylation,_Gly	Glycyl-tRNA synthetase beta chain (EC 6.1.1.14)	6	6	12	26	3	3	4	12	19	11	17	9	3	6	2	26	3
Carbohydrates	Organic acids	Glycerate_metabolism	Glyoxylate carboligase (EC 4.1.1.47)	0	2	0	2	0	0	0	0	0	0	0	0	0	0	0	0	0
Carbohydrates	Central carbohydrate metabolism	Glycolate,_glyoxylate_interconversions	Glyoxylate reductase (EC 1.1.1.26)	1	5	0	1	0	0	0	1	0	0	0	2	0	0	1	1	0
Carbohydrates	Central carbohydrate metabolism	Glycolate,_glyoxylate_interconversions	Glyoxylate reductase (EC 1.1.1.79)	1	0	0	0	0	0	0	0	0	0	0	0	0	0	0	0	1
Nucleosides and Nucleotides	Purines	Purine_conversions	Guanine deaminase (EC 3.5.4.3)	8	14	6	5	1	1	2	13	12	1	11	3	2	5	6	9	3
Nucleosides and Nucleotides	Purines	Purine_Utilization	Guanine-hypoxanthine permease	0	1	0	2	0	1	0	0	0	0	1	0	0	0	0	1	0
Clustering-based subsystems	Probably GTP or GMP signaling related	CBSS-176299.4.peg.1292	Guanosine-3',5'-bis(diphosphate) 3'-pyrophosphohydrolase (EC 3.1.7.2)	3	6	1	13	4	7	0	4	6	3	5	3	1	1	0	5	2
Phosphorus Metabolism	NULL	Phosphate_metabolism	Guanosine-5'-triphosphate,3'-diphosphate pyrophosphatase (EC 3.6.1.40)	0	1	0	0	0	0	0	0	0	0	0	0	0	0	0	0	0
Clustering-based subsystems	NULL	CBSS-323097.3.peg.2594	Guanylate kinase (EC 2.7.4.8)	7	26	10	23	5	8	7	30	23	5	38	15	6	10	13	33	4
Regulation and Cell signaling	NULL	HPr_catabolite_repression_system	HPr kinase/phosphorylase (EC 2.7.1.-) (EC 2.7.4.-)	0	2	0	7	0	0	0	9	8	2	9	3	1	0	2	11	0
Amino Acids and Derivatives	Alanine, serine, and glycine	Alanine_biosynthesis	HTH-type transcriptional regulator IlvY	0	2	0	1	0	0	0	0	0	0	0	0	0	0	1	0	0
Virulence, Disease and Defense	Adhesion	Mediator_of_hyperadherence_YidE_in_Enterobacteria_and_its_conserved_region	HTH-type transcriptional regulator YidP	0	1	0	0	0	0	0	0	0	0	0	0	0	0	0	0	0
Iron acquisition and metabolism	NULL	Hemin_transport_system	Haemin uptake system outer membrane receptor	0	1	1	1	0	0	0	0	1	2	0	2	0	0	0	1	0
Secondary Metabolism	Aromatic amino acids and derivatives	Cinnamic_Acid_Degradation	Hca operon (3-phenylpropionic acid catabolism) transcriptional activator HcaR	0	3	0	2	0	0	0	0	0	0	0	0	0	0	0	0	0
Nitrogen Metabolism	NULL	Nitrosative_stress	Hcp transcriptional regulator HcpR (Crp/Fnr family)	2	4	2	5	1	0	2	2	0	3	0	0	0	3	0	0	3
Stress Response	Osmotic stress	Osmotic_stress_cluster	Heat shock (predicted periplasmic) protein YciM, precursor	0	1	0	0	0	0	0	0	0	0	0	0	0	0	0	0	0
Protein Metabolism	Protein folding	GroEL_GroES	Heat shock protein 60 family chaperone GroEL	20	81	38	65	16	30	34	62	75	33	77	58	31	26	27	73	25
Stress Response	Heat shock	Heat_shock_dnaK_gene_cluster_extended	Heat shock protein GrpE	0	17	0	4	2	2	6	7	17	4	6	2	1	4	4	12	0
Stress Response	Heat shock	Heat_shock_dnaK_gene_cluster_extended	Heat-inducible transcription repressor HrcA	0	0	0	3	0	2	1	5	3	2	4	0	1	3	5	7	0
Clustering-based subsystems	NULL	Conserved_gene_cluster_associated_with_Met-tRNA_formyltransferase	Helicase PriA essential for oriC/DnaA-independent DNA replication	17	54	23	51	2	10	27	59	58	10	40	39	12	17	20	76	16
DNA Metabolism	DNA replication	DNA-replication	Helicase loader DnaI	0	0	0	1	0	0	0	1	3	2	2	2	1	0	0	2	0
Iron acquisition and metabolism	NULL	Heme,_hemin_uptake_and_utilization_systems_in_GramPositives	Heme ABC transporter (Streptococcus), ATP-binding protein	0	0	0	2	0	0	1	0	0	0	0	0	0	0	1	1	0
Iron acquisition and metabolism	NULL	Heme,_hemin_uptake_and_utilization_systems_in_GramPositives	Heme ABC transporter (Streptococcus), heme and hemoglobin-binding protein SiaA/HtsA	0	0	0	0	1	1	0	1	2	1	1	0	0	0	1	1	0
Iron acquisition and metabolism	NULL	Heme,_hemin_uptake_and_utilization_systems_in_GramPositives	Heme ABC transporter (Streptococcus), permease protein	0	0	0	0	0	1	0	0	0	1	0	1	0	0	0	1	0
Clustering-based subsystems	Cytochrome biogenesis	CBSS-196164.1.peg.1690	Heme O synthase, protoheme IX farnesyltransferase (EC 2.5.1.-) COX10-CtaB	1	3	0	3	0	3	0	0	0	0	0	0	0	0	0	0	0
Cofactors, Vitamins, Prosthetic Groups, Pigments	Tetrapyrroles	Heme_biosynthesis_orphans	Heme biosynthesis protein related to NirD	0	0	1	0	0	0	0	0	0	0	0	0	0	0	0	0	0
Cofactors, Vitamins, Prosthetic Groups, Pigments	Tetrapyrroles	Heme_biosynthesis_orphans	Heme biosynthesis protein related to NirD and NirG	0	0	1	0	0	0	0	0	2	0	0	0	0	0	0	0	0
Iron acquisition and metabolism	NULL	Heme,_hemin_uptake_and_utilization_systems_in_GramPositives	Heme transporter IsdDEF, lipoprotein IsdE	0	0	0	1	0	0	0	1	1	0	1	1	0	0	0	1	0
Iron acquisition and metabolism	NULL	Heme,_hemin_uptake_and_utilization_systems_in_GramPositives	Heme transporter IsdDEF, permease component IsdF	0	0	0	1	0	1	0	1	0	0	1	0	0	0	0	0	0
Iron acquisition and metabolism	NULL	Heme,_hemin_uptake_and_utilization_systems_in_GramPositives	Heme transporter analogous to IsdDEF, ATP-binding protein	0	0	0	1	0	0	0	0	0	0	0	0	0	0	0	0	0
Iron acquisition and metabolism	NULL	Campylobacter_Iron_Metabolism	Hemerythrin-like iron-binding protein	0	0	0	1	0	0	0	0	0	0	1	0	0	1	0	1	0
Virulence, Disease and Defense	NULL	Streptococcus_agalactiae_virulome	Hemolysin III	0	0	0	0	0	0	0	1	1	0	2	1	0	0	0	2	0
Fatty Acids, Lipids, and Isoprenoids	Isoprenoids	Polyprenyl_Diphosphate_Biosynthesis	Heptaprenyl diphosphate synthase component II (EC 2.5.1.30)	0	0	0	0	0	0	0	0	0	0	0	0	0	0	0	1	0
Miscellaneous	Plant-Prokaryote DOE project	At5g37530	HesA/MoeB/ThiF family protein related to EC-YgdL	1	2	2	5	0	2	0	2	7	1	4	3	1	1	0	8	0
Respiration	Electron accepting reactions	Anaerobic_respiratory_reductases	Heterodisulfide reductase, cytochrome reductase subunit	0	2	1	1	0	0	2	2	2	0	2	0	0	1	2	4	0
Carbohydrates	Monosaccharides	Hexose_Phosphate_Uptake_System	Hexose phosphate transport protein UhpT	2	2	0	2	0	0	0	0	0	0	0	0	0	0	1	0	0
Carbohydrates	Monosaccharides	Hexose_Phosphate_Uptake_System	Hexose phosphate uptake regulatory protein UhpC	0	1	0	1	0	0	0	0	0	0	0	0	0	0	0	0	0
Carbohydrates	Monosaccharides	D-Galacturonate_and_D-Glucuronate_Utilization	Hexuronate transporter	8	16	9	17	5	8	8	22	14	4	12	9	4	4	14	23	5
Carbohydrates	Monosaccharides	D-Galacturonate_and_D-Glucuronate_Utilization	Hexuronate utilization operon transcriptional repressor ExuR	0	0	0	3	0	1	0	3	0	2	0	0	0	0	0	2	0
Miscellaneous	Plant-Prokaryote DOE project	Scaffold_proteins_for_[4Fe-4S]_cluster_assembly_(MRP_family)	HflC protein	1	3	0	5	1	3	2	5	6	4	3	3	3	1	1	1	1
Stress Response	NULL	Hfl_operon	HflK protein	0	10	1	7	2	1	0	4	4	2	4	4	0	0	0	1	0
Regulation and Cell signaling	Programmed Cell Death and Toxin-antitoxin Systems	Toxin-antitoxin_systems_(other_than_RelBE_and_MazEF)	HigA protein (antitoxin to HigB)	0	1	0	0	0	0	0	0	0	0	0	0	0	0	0	0	0
Membrane Transport	ABC transporters	ABC_transporter_branched-chain_amino_acid_(TC_3.A.1.4.1)	High-affinity branched-chain amino acid transport system permease protein LivH (TC 3.A.1.4.1)	3	8	13	19	1	3	7	22	22	5	16	6	4	2	8	21	3
Miscellaneous	Plant-Prokaryote DOE project	Niacin-Choline_transport_and_metabolism	High-affinity choline uptake protein BetT	1	1	0	2	1	0	0	0	0	0	0	0	0	0	0	1	0
Carbohydrates	Monosaccharides	D-gluconate_and_ketogluconates_metabolism	High-affinity gluconate transporter GntT	0	1	5	5	1	1	0	4	3	3	4	2	1	3	2	2	0
Membrane Transport	ABC transporters	ABC_transporter_branched-chain_amino_acid_(TC_3.A.1.4.1)	High-affinity leucine-specific transport system, periplasmic binding protein LivK (TC 3.A.1.4.1)	0	1	2	8	0	0	2	6	8	2	3	3	0	0	2	4	0
Dormancy and Sporulation	NULL	Persister_Cells	HipA protein	3	13	1	4	2	0	4	11	7	1	12	4	0	1	8	7	0
Amino Acids and Derivatives	Arginine; urea cycle, polyamines	Arginine_and_Ornithine_Degradation	Histidine ABC transporter, ATP-binding protein HisP (TC 3.A.1.3.1)	1	1	0	1	0	0	0	0	0	0	0	0	0	0	0	0	0
Amino Acids and Derivatives	Arginine; urea cycle, polyamines	Arginine_and_Ornithine_Degradation	Histidine ABC transporter, histidine-binding periplasmic protein precursor HisJ (TC 3.A.1.3.1)	0	1	0	0	0	0	0	0	0	0	0	0	0	0	0	0	0
Miscellaneous	Plant-Prokaryote DOE project	Experimental_-_Histidine_Degradation	Histidine ammonia-lyase (EC 4.3.1.3)	3	16	2	18	2	0	3	15	16	4	11	6	2	1	4	16	3
Miscellaneous	Plant-Prokaryote DOE project	At5g48545_and_At3g56490_At1g31160	Histidine triad (HIT) nucleotide-binding protein, similarity with At5g48545 and yeast YDL125C (HNT1)	0	0	0	3	0	0	0	1	3	0	2	0	0	0	0	2	0
Amino Acids and Derivatives	Histidine Metabolism	Histidine_Biosynthesis	Histidinol dehydrogenase (EC 1.1.1.23)	8	40	25	50	14	16	17	58	61	15	52	22	19	14	16	61	12
Amino Acids and Derivatives	Histidine Metabolism	Histidine_Biosynthesis	Histidinol-phosphatase (EC 3.1.3.15)	11	28	14	18	2	9	13	32	37	5	33	17	8	2	14	23	8
Amino Acids and Derivatives	Histidine Metabolism	Histidine_Biosynthesis	Histidinol-phosphate aminotransferase (EC 2.6.1.9)	1	18	7	15	2	4	3	16	12	7	12	6	5	1	7	19	6
Protein Metabolism	Protein biosynthesis	tRNA_aminoacylation,_His	Histidyl-tRNA synthetase (EC 6.1.1.21)	14	56	14	59	10	12	15	40	58	11	51	23	11	13	21	59	8
Protein Metabolism	Protein biosynthesis	tRNA_aminoacylation,_His	Histidyl-tRNA synthetase, archaeal-type paralog (EC 6.1.1.21)	1	2	0	0	0	0	0	0	0	0	0	0	0	0	2	2	0
Phages, Prophages, Transposable elements, Plasmids	Phages, Prophages	Prophage_lysogenic_conversion_modules	Holin	0	0	0	0	0	0	0	1	0	0	0	0	0	0	0	2	0
DNA Metabolism	DNA recombination	RuvABC_plus_a_hypothetical	Holliday junction DNA helicase RuvA	9	13	10	8	3	0	3	21	21	2	13	2	3	7	12	11	2
DNA Metabolism	DNA replication	DNA-replication	Holliday junction DNA helicase RuvB	9	70	23	71	9	19	27	43	58	15	52	31	19	13	16	54	15
Fatty Acids, Lipids, and Isoprenoids	Fatty acids	Fatty_Acid_Biosynthesis_FASII	Holo-[acyl-carrier protein] synthase (EC 2.7.8.7)	1	1	0	2	0	0	0	0	0	0	0	2	0	0	0	0	0
Amino Acids and Derivatives	Lysine, threonine, methionine, and cysteine	Lysine_biosynthesis_AAA_pathway_2	Homocitrate synthase (EC 2.3.3.14)	0	2	1	3	0	3	0	0	0	0	0	1	0	0	0	1	0
Amino Acids and Derivatives	Lysine, threonine, methionine, and cysteine	Methionine_Biosynthesis	Homocysteine S-methyltransferase (EC 2.1.1.10)	0	0	0	1	0	0	0	0	0	0	1	1	0	0	0	3	0
Carbohydrates	Monosaccharides	Hexose_Phosphate_Uptake_System	Homolog of fucose/glucose/galactose permeases	0	5	3	1	1	4	6	2	10	1	5	2	1	2	8	1	0
Metabolism of Aromatic Compounds	Metabolism of central aromatic intermediates	4-Hydroxyphenylacetic_acid_catabolic_pathway	Homoprotocatechuate degradative operon repressor	0	2	0	0	0	0	0	0	0	0	0	0	0	0	0	0	0
Amino Acids and Derivatives	Lysine, threonine, methionine, and cysteine	Methionine_Biosynthesis	Homoserine O-acetyltransferase (EC 2.3.1.31)	1	5	0	1	0	4	0	1	3	2	4	4	3	3	0	2	2
Amino Acids and Derivatives	Lysine, threonine, methionine, and cysteine	Methionine_Biosynthesis	Homoserine O-succinyltransferase (EC 2.3.1.46)	6	22	10	42	3	11	17	32	41	13	41	15	6	9	17	45	11
Amino Acids and Derivatives	Lysine, threonine, methionine, and cysteine	Methionine_Biosynthesis	Homoserine dehydrogenase (EC 1.1.1.3)	10	31	22	27	9	17	14	35	50	11	32	31	15	11	16	41	7
Clustering-based subsystems	Probably organic hydroperoxide resistance related hypothetical protein	CBSS-269482.1.peg.1294	Homoserine kinase (EC 2.7.1.39)	3	2	7	16	2	2	3	10	5	5	6	2	3	2	3	11	1
Protein Metabolism	Protein folding	Protein_chaperones	HspR, transcriptional repressor of DnaK operon	0	0	0	0	0	0	0	0	0	0	1	0	0	0	0	0	0
Stress Response	Periplasmic Stress	Periplasmic_Stress_Response	HtrA protease/chaperone protein	4	7	1	7	0	3	3	5	3	0	4	3	0	2	0	0	0
Phages, Prophages, Transposable elements, Plasmids	Phages, Prophages	r1t-like_streptococcal_phages	Human platelet-binding protein	0	0	0	0	0	0	0	0	0	0	0	0	0	0	2	0	0
Cell Wall and Capsule	Capsular and extracellular polysacchrides	Streptococcal_Hyaluronic_Acid_Capsule	Hyaluronan synthase (EC 2.4.1.212)	0	0	2	1	0	0	0	1	1	2	1	1	3	0	3	2	0
Regulation and Cell signaling	NULL	Orphan_regulatory_proteins	Hybrid sensory histidine kinase in two-component regulatory system with EvgA	4	2	0	1	0	0	0	0	0	0	0	0	0	0	0	0	0
Nucleosides and Nucleotides	NULL	Hydantoin_metabolism	Hydantoinase	0	0	0	5	0	0	0	1	0	0	0	0	0	0	0	2	0
Regulation and Cell signaling	NULL	DNA-binding_regulatory_proteins,_strays	Hydrogen peroxide-inducible genes activator	0	3	2	6	0	0	1	1	1	1	3	1	0	0	0	2	0
Respiration	NULL	Formate_hydrogenase	Hydrogenase-4 component C (EC 1.-.-.-)	0	1	1	0	2	0	0	0	0	0	0	0	0	0	0	0	0
Respiration	NULL	Formate_hydrogenase	Hydrogenase-4 component D (EC 1.-.-.-)	0	2	0	1	0	0	0	0	0	0	0	0	0	0	1	0	0
Respiration	NULL	Formate_hydrogenase	Hydrogenase-4 component F (EC 1.-.-.-)	0	3	0	2	0	0	0	0	0	0	0	0	0	0	0	1	0
Respiration	NULL	Formate_hydrogenase	Hydrogenase-4 component G (EC 1.-.-.-)	1	1	0	1	0	0	0	0	0	0	0	0	0	0	0	0	0
Respiration	NULL	Formate_hydrogenase	Hydrogenase-4 component H (EC 1.-.-.-)	0	0	0	1	0	0	0	0	0	0	0	0	0	0	0	0	0
Respiration	NULL	Formate_hydrogenase	Hydrogenase-4 component I (EC 1.-.-.-)	0	0	0	1	0	0	0	0	0	0	0	0	0	0	0	0	0
Respiration	NULL	Formate_hydrogenase	Hydrogenase-4 transcriptional activator	0	0	0	0	0	0	0	2	0	0	0	0	0	0	0	0	0
Clustering-based subsystems	NULL	Conserved_gene_cluster_associated_with_Met-tRNA_formyltransferase	Hydrolase (HAD superfamily) in cluster with DUF1447	0	12	0	0	0	0	0	0	0	0	0	0	0	0	0	0	0
Miscellaneous	Plant-Prokaryote DOE project	Iojap	Hydrolase (HAD superfamily), YqeK	0	0	0	0	0	1	0	0	1	1	0	0	0	2	0	1	0
Regulation and Cell signaling	NULL	cAMP_signaling_in_bacteria	Hydrolase, alpha/beta fold family functionally coupled to Phosphoribulokinase	1	0	0	2	0	0	0	0	1	0	0	0	0	0	0	0	0
Carbohydrates	Central carbohydrate metabolism	Methylglyoxal_Metabolism	Hydroxyacylglutathione hydrolase (EC 3.1.2.6)	0	1	0	1	0	0	0	0	0	0	0	0	0	1	0	0	0
Metabolism of Aromatic Compounds	Anaerobic degradation of aromatic compounds	Hydroxyaromatic_decarboxylase_family	Hydroxyaromatic non-oxidative decarboxylase protein C (EC 4.1.1.-)	0	1	0	1	0	0	0	0	0	0	0	0	0	0	0	0	0
Cofactors, Vitamins, Prosthetic Groups, Pigments	Folate and pterines	5-FCL-like_protein	Hydroxyethylthiazole kinase (EC 2.7.1.50)	0	2	6	3	1	1	2	3	3	4	2	4	0	1	0	2	0
Nitrogen Metabolism	NULL	Nitrosative_stress	Hydroxylamine reductase (EC 1.7.-.-)	5	6	11	18	4	5	7	22	16	5	10	6	5	6	3	19	1
Fatty Acids, Lipids, and Isoprenoids	Isoprenoids	Isoprenoid_Biosynthesis	Hydroxymethylglutaryl-CoA reductase (EC 1.1.1.34)	0	0	0	4	0	0	2	1	4	0	0	0	0	1	0	0	0
Amino Acids and Derivatives	Branched-chain amino acids	Ketoisovalerate_oxidoreductase	Hydroxymethylglutaryl-CoA synthase (EC 2.3.3.10)	0	2	0	6	0	0	0	1	2	1	2	1	0	0	0	1	0
Cofactors, Vitamins, Prosthetic Groups, Pigments	NULL	Thiamin_biosynthesis	Hydroxymethylpyrimidine ABC transporter, ATPase component	0	2	3	4	0	2	1	4	1	0	2	4	0	0	1	7	0
Miscellaneous	Plant-Prokaryote DOE project	COG2363	Hydroxymethylpyrimidine ABC transporter, substrate-binding component	0	0	1	1	0	0	0	2	0	0	0	0	0	0	0	0	0
Cofactors, Vitamins, Prosthetic Groups, Pigments	NULL	Thiamin_biosynthesis	Hydroxymethylpyrimidine ABC transporter, transmembrane component	0	0	1	2	1	1	0	5	5	1	9	4	1	1	0	8	0
Carbohydrates	Organic acids	Glycerate_metabolism	Hydroxypyruvate isomerase (EC 5.3.1.22)	0	0	0	2	0	0	1	0	1	0	1	0	0	0	0	0	3
Carbohydrates	Organic acids	Glycerate_metabolism	Hydroxypyruvate reductase (EC 1.1.1.81)	3	6	2	7	0	0	3	11	8	0	5	2	0	2	3	7	2
Cofactors, Vitamins, Prosthetic Groups, Pigments	NAD and NADP	NAD_regulation	Hypothetical Nudix-like regulator	1	7	3	3	0	0	3	9	11	2	3	4	1	5	4	7	4
Cofactors, Vitamins, Prosthetic Groups, Pigments	Riboflavin, FMN, FAD	Flavodoxin	Hypothetical flavoprotein YqcA (clustered with tRNA pseudouridine synthase C)	0	0	0	1	0	0	0	0	0	0	0	0	0	0	0	0	0
Carbohydrates	Monosaccharides	L-Arabinose_utilization	Hypothetical glycoside hydrolase, family 43, similar to arabinosidase	2	3	3	2	1	2	3	4	5	2	7	2	2	4	3	7	3
Clustering-based subsystems	Clustering-based subsystems	Putative_diaminopropionate_ammonia-lyase_cluster	Hypothetical hydrolase YgeZ (EC 3.-.-.-)	0	1	0	1	0	0	0	0	0	0	0	0	0	0	0	0	0
Clustering-based subsystems	Translation	CBSS-326442.4.peg.1852	Hypothetical lysR-family transcriptional regulator YdhB	0	1	0	0	0	0	0	0	0	0	0	0	0	0	0	0	0
Miscellaneous	Plant-Prokaryote DOE project	At2g33980_At1g28960	Hypothetical nudix hydrolase YeaB	0	0	0	1	0	0	0	0	0	0	0	0	0	0	0	0	0
Carbohydrates	NULL	Unknown_carbohydrate_utilization_(_cluster_Ydj_)	Hypothetical oxidoreductase YdjG (EC 1.-.-.-)	0	0	2	1	0	2	0	3	0	0	0	1	0	0	0	0	0
Carbohydrates	NULL	Uncharacterized_sugar_kinase_cluster_(ygc)	Hypothetical oxidoreductase YgcW (EC 1.-.-.-)	0	1	0	0	0	0	0	0	0	0	0	0	0	0	0	1	0
Clustering-based subsystems	NULL	CBSS-370552.3.peg.1240	Hypothetical protein DUF194, DegV family	0	0	0	1	0	0	0	0	1	1	1	0	0	0	0	3	0
Carbohydrates	Central carbohydrate metabolism	Glycolate,_glyoxylate_interconversions	Hypothetical protein GlcG in glycolate utilization operon	0	1	0	1	0	0	0	0	0	0	0	0	0	0	0	0	0
Clustering-based subsystems	NULL	CBSS-176279.3.peg.1262	Hypothetical protein SAV1839	0	0	0	2	0	0	0	0	2	0	2	0	0	0	0	2	0
Carbohydrates	NULL	Sugar_utilization_in_Thermotogales	Hypothetical protein TM0950	0	0	1	0	0	0	0	0	0	0	0	0	0	0	0	0	0
Carbohydrates	NULL	VC0266	Hypothetical protein VC0266 (sugar utilization related?)	0	0	0	1	0	0	0	0	0	0	0	0	0	0	0	0	0
Cofactors, Vitamins, Prosthetic Groups, Pigments	NULL	Molybdopterin_cytosine_dinucleotide	Hypothetical protein YagQ	0	3	0	3	0	0	0	0	0	0	0	0	0	0	0	0	0
Miscellaneous	Plant-Prokaryote DOE project	COG2509	Hypothetical protein YbbP, contains nucleotide-binding domain of DisA bacterial checkpoint controller	13	11	9	11	3	4	11	26	27	8	16	12	7	9	17	27	6
Miscellaneous	Plant-Prokaryote DOE project	COG2302	Hypothetical protein YggS, proline synthase co-transcribed bacterial homolog PROSC	4	13	8	10	4	5	1	9	10	5	9	6	3	6	9	24	1
Clustering-based subsystems	NULL	Cluster_with_phosphopentomutase_paralog	Hypothetical protein YhfZ	0	0	1	1	0	0	0	0	0	0	0	0	0	0	0	0	0
Miscellaneous	Plant-Prokaryote DOE project	At1g69340_At2g40600	Hypothetical protein YmdC, PLD phosphodiesterase domains	1	1	0	1	0	0	0	0	0	0	0	0	0	0	0	0	0
Clustering-based subsystems	Probably Pyrimidine biosynthesis-related	CBSS-306254.1.peg.1508	Hypothetical protein probably associated with Carbamoyl-phosphate synthase	0	0	0	1	0	0	0	0	1	0	0	0	0	0	0	1	0
Clustering-based subsystems	NULL	LMPTP_YwlE_cluster	Hypothetical protein ywlG	0	0	0	1	0	0	1	1	0	0	2	0	0	0	0	0	0
Miscellaneous	Plant-Prokaryote DOE project	At1g33290_At1g73170_At3g10420	Hypothetical protein, contains AAA+ NTPase domain and putative R3H ssDNA-binding domain	1	3	0	5	0	1	0	0	0	0	1	0	1	0	0	0	0
Cofactors, Vitamins, Prosthetic Groups, Pigments	Tetrapyrroles	Heme_and_Siroheme_Biosynthesis	Hypothetical radical SAM family enzyme in heat shock gene cluster, similarity with CPO of BS HemN-type	0	0	1	0	0	0	0	0	0	0	1	0	0	0	0	1	0
Stress Response	Heat shock	Heat_shock_dnaK_gene_cluster_extended	Hypothetical radical SAM family enzyme, NOT coproporphyrinogen III oxidase, oxygen-independent	0	9	1	2	0	0	0	14	10	1	7	3	1	0	3	3	1
Regulation and Cell signaling	NULL	Sex_pheromones_in_Enterococcus_faecalis_and_other_Firmicutes	Hypothetical similar to thiamin biosynthesis lipoprotein ApbE	0	0	1	1	1	0	0	10	4	0	10	3	2	2	2	6	0
Carbohydrates	NULL	Unknown_carbohydrate_utilization_(_cluster_Ydj_)	Hypothetical zinc-type alcohol dehydrogenase-like protein YdjJ	0	0	1	0	0	0	0	2	1	1	0	2	0	0	0	0	0
Carbohydrates	NULL	Unknown_sugar_utilization_(cluster_yphABCDEFG)	Hypothetical zinc-type alcohol dehydrogenase-like protein YphC	0	2	3	1	0	0	0	0	1	0	0	0	0	0	0	1	0
Clustering-based subsystems	Cytochrome biogenesis	CBSS-196164.1.peg.461	Hypothetical, related to broad specificity phosphatases COG0406	0	0	1	0	0	0	0	0	0	0	1	0	0	0	0	1	0
Clustering-based subsystems	NULL	Cell_division-ribosomal_stress_proteins_cluster	Hypoxanthine-guanine phosphoribosyltransferase (EC 2.4.2.8)	1	8	8	32	0	8	5	26	21	7	16	12	6	2	7	29	1
Nucleosides and Nucleotides	Purines	Xanthine_Metabolism_in_Bacteria	Hypoxanthine/guanine permease PbuG	0	0	1	1	0	0	0	0	0	0	0	0	0	0	0	0	0
Nucleosides and Nucleotides	Purines	De_Novo_Purine_Biosynthesis	IMP cyclohydrolase (EC 3.5.4.10)	5	12	8	16	2	3	6	16	31	7	14	12	8	5	4	18	8
Membrane Transport	Protein secretion system, Type VI	Type_VI_secretion_systems	IcmF-related protein	0	0	0	1	0	1	0	0	1	0	2	0	0	1	0	0	0
Amino Acids and Derivatives	Histidine Metabolism	Histidine_Biosynthesis	Imidazole glycerol phosphate synthase amidotransferase subunit (EC 2.4.2.-)	8	6	12	12	3	3	6	18	13	4	13	6	2	11	15	23	4
Amino Acids and Derivatives	Histidine Metabolism	Histidine_Biosynthesis	Imidazole glycerol phosphate synthase cyclase subunit (EC 4.1.3.-)	5	30	23	59	6	13	19	48	50	11	40	26	15	13	19	41	5
Amino Acids and Derivatives	Histidine Metabolism	Histidine_Biosynthesis	Imidazoleglycerol-phosphate dehydratase (EC 4.2.1.19)	0	1	9	19	2	2	3	8	11	3	16	6	3	2	3	9	0
Amino Acids and Derivatives	Histidine Metabolism	Histidine_Degradation	Imidazolonepropionase (EC 3.5.2.7)	2	6	2	2	0	1	2	7	14	0	8	1	1	3	1	7	1
Protein Metabolism	Protein biosynthesis	Ribosome_biogenesis_bacterial	Inactive homolog of metal-dependent proteases, putative molecular chaperone	3	10	9	9	2	2	4	21	17	3	11	7	4	2	4	16	6
Membrane Transport	Protein and nucleoprotein secretion system, Type IV	Conjugative_transfer	IncF plasmid conjugative transfer DNA-nicking and unwinding protein TraI	3	0	0	1	1	1	0	0	0	0	0	0	0	0	0	0	0
Membrane Transport	Protein and nucleoprotein secretion system, Type IV	Conjugative_transfer	IncF plasmid conjugative transfer fertility inhibition protein FinO	1	0	0	2	0	0	0	0	0	0	0	0	0	0	0	0	0
Membrane Transport	Protein and nucleoprotein secretion system, Type IV	Conjugative_transfer	IncF plasmid conjugative transfer mating signal transduction protein TraM	0	1	0	0	0	0	0	0	0	0	0	0	0	0	0	0	0
Membrane Transport	Protein and nucleoprotein secretion system, Type IV	Conjugative_transfer	IncF plasmid conjugative transfer pilin protein TraA	0	2	0	2	0	0	0	0	0	0	0	0	0	0	0	0	0
Membrane Transport	Protein and nucleoprotein secretion system, Type IV	Conjugative_transfer	IncF plasmid conjugative transfer pilus assembly protein TraB	2	3	0	2	0	0	0	0	0	0	0	0	0	0	0	0	0
Clustering-based subsystems	NULL	Conjugative_transfer_related_cluster	IncF plasmid conjugative transfer pilus assembly protein TraC	0	3	0	2	1	0	0	0	0	0	0	0	0	0	0	0	0
Clustering-based subsystems	NULL	Conjugative_transfer_related_cluster	IncF plasmid conjugative transfer pilus assembly protein TraE	1	0	0	0	0	0	0	0	0	0	0	0	0	0	0	0	0
Membrane Transport	Protein and nucleoprotein secretion system, Type IV	Conjugative_transfer	IncF plasmid conjugative transfer pilus assembly protein TraF	1	0	0	1	0	2	0	0	0	0	0	0	0	0	0	0	0
Membrane Transport	Protein and nucleoprotein secretion system, Type IV	Conjugative_transfer	IncF plasmid conjugative transfer pilus assembly protein TraH	1	2	0	1	0	0	0	0	0	0	0	0	0	0	0	0	0
Membrane Transport	Protein and nucleoprotein secretion system, Type IV	Conjugative_transfer	IncF plasmid conjugative transfer pilus assembly protein TraK	0	1	0	0	0	1	0	0	0	0	0	0	0	0	0	0	0
Membrane Transport	Protein and nucleoprotein secretion system, Type IV	Conjugative_transfer	IncF plasmid conjugative transfer pilus assembly protein TraU	1	0	0	0	0	0	0	0	0	0	0	0	0	0	0	0	0
Clustering-based subsystems	NULL	Conjugative_transfer_related_cluster	IncF plasmid conjugative transfer pilus assembly protein TraW	0	0	0	0	1	0	0	0	0	0	0	0	0	0	0	0	0
Membrane Transport	Protein and nucleoprotein secretion system, Type IV	Conjugative_transfer	IncF plasmid conjugative transfer protein TraD	2	0	0	0	1	0	0	0	0	0	0	0	0	0	0	0	0
Membrane Transport	Protein and nucleoprotein secretion system, Type IV	Conjugative_transfer	IncF plasmid conjugative transfer protein TraG	2	5	0	0	0	1	0	0	0	0	1	0	0	0	1	0	0
Membrane Transport	Protein and nucleoprotein secretion system, Type IV	Conjugative_transfer	IncF plasmid conjugative transfer protein TraN	1	1	0	1	1	2	0	1	0	0	0	2	0	0	0	0	0
Membrane Transport	Protein and nucleoprotein secretion system, Type IV	Conjugative_transfer	IncF plasmid conjugative transfer protein TrbB	1	0	0	0	0	0	0	0	0	0	0	0	0	0	0	0	0
Membrane Transport	Protein and nucleoprotein secretion system, Type IV	Conjugative_transfer	IncF plasmid conjugative transfer surface exclusion protein TraT	1	0	0	0	0	2	0	0	0	0	0	0	0	0	0	0	0
Membrane Transport	Protein and nucleoprotein secretion system, Type IV	Type_4_conjugative_transfer_system,_IncI1_type	IncI1 plasmid conjugative transfer ATPase PilQ	0	1	0	2	0	0	0	0	0	0	0	0	0	0	0	0	0
Membrane Transport	Protein and nucleoprotein secretion system, Type IV	Type_4_conjugative_transfer_system,_IncI1_type	IncI1 plasmid conjugative transfer DNA primase	0	1	0	0	2	0	0	0	0	0	0	0	0	0	2	0	0
Membrane Transport	Protein and nucleoprotein secretion system, Type IV	Type_4_conjugative_transfer_system,_IncI1_type	IncI1 plasmid conjugative transfer inner membrane protein PilR	0	2	0	2	0	0	0	0	0	0	0	0	0	0	0	0	0
Membrane Transport	Protein and nucleoprotein secretion system, Type IV	Type_4_conjugative_transfer_system,_IncI1_type	IncI1 plasmid conjugative transfer integral membrane protein TraY	0	1	0	2	1	0	0	0	0	0	0	0	0	0	0	0	0
Membrane Transport	Protein and nucleoprotein secretion system, Type IV	Type_4_conjugative_transfer_system,_IncI1_type	IncI1 plasmid conjugative transfer lipoprotein PilN	0	1	0	1	0	0	0	0	0	0	0	0	0	0	0	0	0
Membrane Transport	Protein and nucleoprotein secretion system, Type IV	Type_4_conjugative_transfer_system,_IncI1_type	IncI1 plasmid conjugative transfer pilus-tip adhesin protein PilV	0	2	0	2	0	0	0	0	0	0	0	0	0	0	0	0	0
Membrane Transport	Protein and nucleoprotein secretion system, Type IV	Type_4_conjugative_transfer_system,_IncI1_type	IncI1 plasmid conjugative transfer prepilin PilS	0	3	0	3	0	0	0	0	0	0	0	0	0	0	0	0	0
Membrane Transport	Protein and nucleoprotein secretion system, Type IV	Type_4_conjugative_transfer_system,_IncI1_type	IncI1 plasmid conjugative transfer protein PilL	0	0	0	0	1	0	0	0	0	0	0	0	0	0	0	0	0
Membrane Transport	Protein and nucleoprotein secretion system, Type IV	Type_4_conjugative_transfer_system,_IncI1_type	IncI1 plasmid conjugative transfer protein TraC	0	1	0	1	0	0	0	0	0	0	0	0	0	0	0	0	0
Membrane Transport	Protein and nucleoprotein secretion system, Type IV	Type_4_conjugative_transfer_system,_IncI1_type	IncI1 plasmid conjugative transfer protein TraF	0	0	0	1	0	0	0	0	0	0	0	0	0	0	0	0	0
Membrane Transport	Protein and nucleoprotein secretion system, Type IV	Type_4_conjugative_transfer_system,_IncI1_type	IncI1 plasmid conjugative transfer protein TraH	0	0	0	1	0	0	0	0	0	0	0	0	0	0	0	0	0
Membrane Transport	Protein and nucleoprotein secretion system, Type IV	Type_4_conjugative_transfer_system,_IncI1_type	IncI1 plasmid conjugative transfer protein TraJ, related to pilus biogenesis/retracton protein	0	1	0	0	0	0	0	0	0	0	0	0	0	0	0	0	0
Membrane Transport	Protein and nucleoprotein secretion system, Type IV	Type_4_conjugative_transfer_system,_IncI1_type	IncI1 plasmid conjugative transfer protein TraN	0	0	0	0	0	0	0	0	0	0	0	0	0	0	1	0	0
Membrane Transport	Protein and nucleoprotein secretion system, Type IV	Type_4_conjugative_transfer_system,_IncI1_type	IncI1 plasmid conjugative transfer protein TraO	0	1	0	0	0	0	0	0	0	0	0	0	0	0	1	0	0
Membrane Transport	Protein and nucleoprotein secretion system, Type IV	Type_4_conjugative_transfer_system,_IncI1_type	IncI1 plasmid conjugative transfer protein TraP	0	0	0	0	1	0	0	0	0	0	0	0	0	0	0	0	0
Membrane Transport	Protein and nucleoprotein secretion system, Type IV	Type_4_conjugative_transfer_system,_IncI1_type	IncI1 plasmid conjugative transfer protein TraQ	0	0	0	1	0	0	0	0	0	0	0	0	0	0	0	0	0
Membrane Transport	Protein and nucleoprotein secretion system, Type IV	Type_4_conjugative_transfer_system,_IncI1_type	IncI1 plasmid conjugative transfer protein TraT	0	1	0	1	0	0	0	0	0	0	0	0	0	0	0	0	0
Membrane Transport	Protein and nucleoprotein secretion system, Type IV	Type_4_conjugative_transfer_system,_IncI1_type	IncI1 plasmid conjugative transfer protein TraU	0	1	0	0	2	0	0	0	0	0	0	0	0	0	0	0	0
Membrane Transport	Protein and nucleoprotein secretion system, Type IV	Type_4_conjugative_transfer_system,_IncI1_type	IncI1 plasmid conjugative transfer protein TraV	0	0	0	0	1	0	0	0	0	0	0	0	0	0	0	0	0
Membrane Transport	Protein and nucleoprotein secretion system, Type IV	Type_4_conjugative_transfer_system,_IncI1_type	IncI1 plasmid conjugative transfer protein TraW	0	0	0	1	0	0	0	0	0	0	0	0	0	0	0	0	0
Membrane Transport	Protein and nucleoprotein secretion system, Type IV	Type_4_conjugative_transfer_system,_IncI1_type	IncI1 plasmid pilus assembly protein PilO	0	0	0	1	0	1	0	0	0	0	0	0	0	0	0	0	0
Amino Acids and Derivatives	Aromatic amino acids and derivatives	Tryptophan_synthesis	Indole-3-glycerol phosphate synthase (EC 4.1.1.48)	1	9	8	13	1	0	2	4	2	2	8	3	1	0	4	8	5
Amino Acids and Derivatives	Aromatic amino acids and derivatives	Aromatic_amino_acid_interconversions_with_aryl_acids	Indolepyruvate oxidoreductase subunit IorA (EC 1.2.7.8)	14	46	14	21	3	5	10	48	51	8	28	27	5	0	16	37	15
Amino Acids and Derivatives	Aromatic amino acids and derivatives	Aromatic_amino_acid_interconversions_with_aryl_acids	Indolepyruvate oxidoreductase subunit IorB (EC 1.2.7.8)	6	13	3	6	2	2	1	18	16	2	10	10	2	1	0	9	10
Virulence, Disease and Defense	Resistance to antibiotics and toxic compounds	Lysozyme_inhibitors	Inhibitor of vertebrate lysozyme precursor	0	1	0	1	0	0	0	0	0	0	0	0	0	0	0	0	0
Carbohydrates	Di- and oligosaccharides	Maltose_and_Maltodextrin_Utilization	Inner membrane ABC transporter permease protein YcjO	0	1	0	1	0	0	0	0	0	0	0	0	0	0	0	1	0
Carbohydrates	Di- and oligosaccharides	Maltose_and_Maltodextrin_Utilization	Inner membrane ABC transporter permease protein YcjP	0	0	0	2	0	0	0	0	1	0	0	0	0	0	0	1	0
Carbohydrates	NULL	Uncharacterized_sugar_kinase_cluster_(ygc)	Inner membrane metabolite transport protein YgcS	0	1	0	0	0	0	0	0	0	0	0	0	0	0	0	0	0
Cell Wall and Capsule	Gram-Negative cell wall components	Inner_membrane_protein_YhjD_and_conserved_cluster_involved_in_LPS_biosynthesis	Inner membrane metabolite transport protein YhjE	1	1	0	1	0	0	0	0	0	0	0	0	0	0	0	0	0
Virulence, Disease and Defense	Bacteriocins, ribosomally synthesized antibacterial peptides	Tolerance_to_colicin_E2	Inner membrane protein CreD	1	1	0	0	0	1	0	0	0	0	0	0	0	0	0	0	0
Clustering-based subsystems	NULL	CBSS-83333.1.peg.946	Inner membrane protein YccF	0	0	0	2	0	0	0	0	0	0	0	0	0	0	0	0	0
Clustering-based subsystems	NULL	Ycd_cluster_(_putative_2-hydroxyacid_dehydrogenase_)	Inner membrane protein YcdZ	1	0	0	1	0	0	0	0	0	0	0	0	0	0	0	0	0
Carbohydrates	NULL	Unknown_carbohydrate_utilization_(_cluster_Ydj_)	Inner membrane protein YeaI	0	1	0	0	0	0	0	0	0	0	0	0	0	0	0	0	0
Clustering-based subsystems	NULL	Conserved_cluster_around_acetyltransferase_YpeA_in_Enterobacteria	Inner membrane protein YfeZ	0	2	0	0	0	0	0	0	0	0	0	0	0	0	0	0	0
Carbohydrates	NULL	Conserved_cluster_around_inner_membrane_protein_gene_yghQ,_probably_involved_in_polysaccharide_biosynthesis	Inner membrane protein YghQ, probably involved in polysaccharide biosynthesis	0	2	0	1	0	0	0	0	0	0	0	0	0	0	0	0	0
Clustering-based subsystems	NULL	Conserved_cluster_in_Enterobacteriaceae_downstream_from_YqjA,_a_DedA_family_protein	Inner membrane protein YhaI	0	2	0	0	0	0	0	0	0	0	0	0	0	0	0	0	0
Cell Wall and Capsule	Gram-Negative cell wall components	Inner_membrane_protein_YhjD_and_conserved_cluster_involved_in_LPS_biosynthesis	Inner membrane protein YhjD	0	1	0	1	0	0	0	0	0	0	0	0	0	0	0	0	0
Regulation and Cell signaling	Quorum sensing and biofilm formation	Protein_YjgK_cluster_linked_to_biofilm_formation	Inner membrane protein YjgN	1	2	0	0	0	0	0	0	0	0	0	0	0	0	0	0	0
Carbohydrates	NULL	Unknown_sugar_utilization_(cluster_yphABCDEFG)	Inner membrane protein YphA	0	1	0	0	0	0	0	0	0	0	0	0	0	0	0	0	0
Carbohydrates	NULL	Uncharacterized_sugar_kinase_cluster_(ygc)	Inner membrane protein YqcE	0	1	0	0	0	0	0	0	0	0	0	0	0	0	0	0	0
Miscellaneous	NULL	YbbK	Inner membrane protein YqiK	0	9	1	9	0	2	0	1	10	0	4	2	2	0	0	4	0
Clustering-based subsystems	NULL	Conserved_cluster_in_Enterobacteriaceae_downstream_from_YqjA,_a_DedA_family_protein	Inner membrane protein YqjE	0	0	0	1	0	0	0	0	0	0	0	0	0	0	0	0	0
Clustering-based subsystems	NULL	Conserved_cluster_in_Enterobacteriaceae_downstream_from_YqjA,_a_DedA_family_protein	Inner membrane protein YqjF	0	0	0	1	0	0	0	0	0	0	0	0	0	0	0	0	0
Cell Wall and Capsule	Gram-Negative cell wall components	Lipopolysaccharide_assembly	Inner membrane protein YrbG, predicted calcium/sodium:proton antiporter	0	1	0	1	0	0	0	0	0	0	0	0	0	0	0	0	0
Clustering-based subsystems	NULL	Divergent_RNA_modification_related_clusters	Inner membrane protein translocase component YidC, OxaA protein	0	0	0	2	0	0	0	1	2	0	0	1	0	0	0	1	0
Clustering-based subsystems	NULL	CTP_synthase_(EC_6.3.4.2)_cluster	Inner membrane protein translocase component YidC, long form	9	37	10	19	8	11	12	23	33	9	24	13	9	10	11	29	13
Clustering-based subsystems	NULL	RNA_modification_cluster	Inner membrane protein translocase component YidC, short form OxaI-like	0	1	1	4	0	1	1	2	1	0	2	1	0	0	0	4	0
Stress Response	Detoxification	Uptake_of_selenate_and_selenite	Inner membrane transport protein YbaT	0	1	0	1	0	0	0	0	0	0	0	0	0	0	0	0	0
Clustering-based subsystems	Clustering-based subsystems	Putative_diaminopropionate_ammonia-lyase_cluster	Inner membrane transport protein YqeG	0	1	0	1	0	0	0	0	0	0	0	0	0	0	0	0	0
Regulation and Cell signaling	NULL	HPr_catabolite_repression_system	Inorganic pyrophospatase PpaX	1	1	3	1	1	1	4	0	3	0	3	2	0	0	4	3	0
Miscellaneous	Plant-Prokaryote DOE project	Iojap	Inorganic pyrophosphatase (EC 3.6.1.1)	1	2	1	4	0	5	0	0	3	1	4	1	0	2	2	1	0
Nucleosides and Nucleotides	Purines	Purine_conversions	Inosine-5'-monophosphate dehydrogenase (EC 1.1.1.205)	19	77	27	78	11	26	38	82	78	25	77	40	19	15	29	73	24
Nucleosides and Nucleotides	Purines	Purine_conversions	Inosine-guanosine kinase (EC 2.7.1.73)	0	1	0	2	0	0	0	0	0	0	0	0	0	0	0	0	0
Nucleosides and Nucleotides	Purines	Purine_conversions	Inosine-uridine preferring nucleoside hydrolase (EC 3.2.2.1)	1	7	6	12	0	0	0	3	13	1	9	3	3	1	4	15	0
Nucleosides and Nucleotides	Detoxification	Housecleaning_nucleoside_triphosphate_pyrophosphatases	Inosine/xanthosine triphosphatase (EC 3.6.1.-)	0	1	0	3	4	0	0	0	0	0	0	0	0	0	0	0	0
Carbohydrates	Sugar alcohols	Inositol_catabolism	Inositol transport system ATP-binding protein	0	0	3	4	0	0	2	2	1	1	1	1	0	1	2	1	0
Carbohydrates	Sugar alcohols	Inositol_catabolism	Inositol transport system permease protein	0	0	0	0	0	0	1	0	0	0	1	1	0	0	0	0	0
Carbohydrates	Sugar alcohols	Inositol_catabolism	Inositol transport system sugar-binding protein	0	0	0	0	0	0	0	0	1	0	1	0	0	0	0	1	0
Carbohydrates	Sugar alcohols	Inositol_catabolism	Inosose dehydratase (EC 4.2.1.44)	0	5	6	4	3	4	4	10	12	3	10	6	1	2	5	5	4
Carbohydrates	NULL	Sugar_utilization_in_Thermotogales	Inosose isomerase (EC 5.3.99.-)	1	2	1	5	0	1	3	5	10	1	7	0	0	0	0	5	0
Cell Wall and Capsule	Gram-Positive cell wall components	Polyglycerolphosphate_lipoteichoic_acid_biosynthesis	Integral membrane protein LafC, accessory function in glycolipid and LTA synthesis	0	0	0	3	0	0	0	2	0	1	1	1	0	0	0	0	0
Cell Wall and Capsule	Gram-Negative cell wall components	Major_Outer_Membrane_Proteins	Integral membrane protein YfiB	2	2	0	2	0	0	0	0	0	0	0	0	0	0	0	0	0
Miscellaneous	Plant-Prokaryote DOE project	PROSC	Integral membrane protein YggT, involved in response to extracytoplasmic stress (osmotic shock)	0	0	0	1	0	0	0	0	0	0	0	0	0	0	0	0	0
Phages, Prophages, Transposable elements, Plasmids	Phages, Prophages	Phage_integration_and_excision	Integrase	56	123	57	94	23	30	49	148	114	39	80	66	48	46	84	112	50
Phages, Prophages, Transposable elements, Plasmids	Phages, Prophages	Listeria_phi-A118-like_prophages	Integrase [Bacteriophage A118]	0	0	1	0	0	0	0	0	0	0	0	0	0	0	0	0	0
Phages, Prophages, Transposable elements, Plasmids	Phages, Prophages	Phage_integration_and_excision	Integrase/recombinase (XerC/CodV family)	0	1	0	0	1	1	1	0	3	0	4	1	0	0	0	1	1
Virulence, Disease and Defense	Invasion and intracellular resistance	Listeria_surface_proteins:_Internalin-like_proteins	Internalin-like protein (LPXTG motif) Lmo0331 homolog	0	0	0	0	0	0	0	0	1	0	0	0	0	0	0	0	0
Stress Response	Periplasmic Stress	Periplasmic_Stress_Response	Intramembrane protease RasP/YluC, implicated in cell division based on FtsL cleavage	9	40	14	15	5	4	11	35	26	7	22	13	10	13	19	36	11
Miscellaneous	Plant-Prokaryote DOE project	At4g10620_At3g57180_At3g47450	Iojap protein	2	6	2	1	1	2	3	12	5	2	10	5	3	5	0	0	2
Amino Acids and Derivatives	Alanine, serine, and glycine	Alanine_biosynthesis	Iron binding protein IscA for iron-sulfur cluster assembly	0	2	0	1	0	0	0	0	0	0	0	2	0	0	0	1	0
Miscellaneous	Plant-Prokaryote DOE project	Iron-sulfur_cluster_assembly	Iron binding protein SufA for iron-sulfur cluster assembly	0	0	0	1	0	0	0	0	0	0	0	0	0	0	0	0	0
Iron acquisition and metabolism	Siderophores	Siderophore_Anthrachelin	Iron compound ABC uptake transporter ATP-binding protein	0	0	1	3	0	3	0	0	2	2	0	2	1	4	0	2	1
Iron acquisition and metabolism	Siderophores	Siderophore_Anthrachelin	Iron compound ABC uptake transporter permease protein	1	5	0	7	2	1	1	3	5	1	2	1	1	0	0	2	0
Iron acquisition and metabolism	Siderophores	Siderophore_Anthrachelin	Iron compound ABC uptake transporter substrate-binding protein	1	0	0	2	1	0	0	0	2	1	0	1	0	0	0	2	0
Iron acquisition and metabolism	NULL	Iron(III)_dicitrate_transport_system_Fec	Iron(III) dicitrate transport system permease protein FecD (TC 3.A.1.14.1)	0	6	0	0	0	0	2	4	1	0	0	0	0	0	0	1	2
Stress Response	Oxidative stress	Oxidative_stress	Iron-binding ferritin-like antioxidant protein	1	0	0	4	0	0	0	0	2	0	2	0	0	0	0	4	0
Carbohydrates	NULL	Sugar_utilization_in_Thermotogales	Iron-containing alcohol dehydrogenase	0	7	7	6	2	3	1	2	5	1	6	3	0	1	1	11	0
Iron acquisition and metabolism	NULL	Heme,_hemin_uptake_and_utilization_systems_in_GramPositives	Iron-dependent repressor IdeR/DtxR	0	0	0	0	0	0	0	0	0	0	1	0	0	0	0	0	0
Iron acquisition and metabolism	NULL	Transport_of_Iron	Iron-regulated protein A precursor	0	1	0	9	0	0	0	0	0	0	0	4	0	0	0	1	2
Cofactors, Vitamins, Prosthetic Groups, Pigments	Folate and pterines	YgfZ	Iron-sulfur cluster assembly ATPase protein SufC	9	26	16	25	3	11	10	26	32	12	16	10	5	12	17	37	13
Clustering-based subsystems	Cytochrome biogenesis	CBSS-196164.1.peg.1690	Iron-sulfur cluster assembly protein SufB	18	46	31	55	9	12	17	52	46	13	52	23	9	10	23	59	12
Miscellaneous	Plant-Prokaryote DOE project	Iron-sulfur_cluster_assembly	Iron-sulfur cluster assembly protein SufD	8	24	13	21	2	6	15	30	24	6	22	16	6	6	18	38	7
RNA Metabolism	RNA processing and modification	Wyeosine-MimG_Biosynthesis	Iron-sulfur cluster assembly scaffold protein IscU	4	6	6	16	0	5	3	1	5	2	9	3	1	3	0	10	0
Miscellaneous	Plant-Prokaryote DOE project	Iron-sulfur_cluster_assembly	Iron-sulfur cluster assembly scaffold protein NifU	0	3	0	5	4	0	1	0	0	3	7	1	2	2	2	2	2
Miscellaneous	Plant-Prokaryote DOE project	At5g37530	Iron-sulfur cluster regulator IscR	0	1	0	3	1	3	0	2	0	0	2	1	2	0	2	3	0
Miscellaneous	Plant-Prokaryote DOE project	Scaffold_proteins_for_[4Fe-4S]_cluster_assembly_(MRP_family)	Iron-sulfur cluster-binding protein	2	3	2	4	0	0	0	2	2	0	0	1	0	0	0	1	1
Iron acquisition and metabolism	NULL	Transport_of_Iron	Iron-uptake factor PiuB	3	0	0	0	1	0	0	0	4	0	0	0	0	0	0	0	0
Iron acquisition and metabolism	NULL	Transport_of_Iron	Iron-uptake factor PiuC	0	3	0	1	0	0	0	0	0	0	0	0	0	0	0	0	0
Protein Metabolism	Protein degradation	Omega_peptidases_(EC_3.4.19.-)	Isoaspartyl aminopeptidase (EC 3.4.19.5)	0	1	0	1	0	0	0	1	1	0	1	0	2	0	1	1	0
Protein Metabolism	Protein degradation	Protein_degradation	Isoaspartyl dipeptidase (EC 3.4.19.5)	0	0	2	4	0	0	1	2	1	0	1	1	0	1	0	1	0
Amino Acids and Derivatives	Aromatic amino acids and derivatives	Chorismate:_Intermediate_for_synthesis_of_Tryptophan,_PAPA_antibiotics,_PABA,_3-hydroxyanthranilate_and_more.	Isochorismatase (EC 3.3.2.1)	0	0	0	1	0	0	0	0	0	0	0	0	0	2	0	0	0
Iron acquisition and metabolism	Siderophores	Siderophore_Enterobactin	Isochorismatase (EC 3.3.2.1) [enterobactin] siderophore	0	1	0	0	0	0	0	0	0	0	0	0	0	0	0	0	0
Amino Acids and Derivatives	Aromatic amino acids and derivatives	Chorismate:_Intermediate_for_synthesis_of_Tryptophan,_PAPA_antibiotics,_PABA,_3-hydroxyanthranilate_and_more.	Isochorismate synthase (EC 5.4.4.2)	0	0	0	1	0	0	0	0	3	0	0	0	1	0	0	3	0
Iron acquisition and metabolism	Siderophores	Siderophore_Enterobactin	Isochorismate synthase (EC 5.4.4.2) [enterobactin] siderophore	0	2	0	1	0	0	0	0	0	0	0	0	0	0	0	0	0
Carbohydrates	Central carbohydrate metabolism	TCA_Cycle	Isocitrate dehydrogenase [NADP] (EC 1.1.1.42)	10	31	11	28	4	10	11	21	30	5	12	13	9	13	11	27	4
Carbohydrates	Central carbohydrate metabolism	TCA_Cycle	Isocitrate dehydrogenase [NAD] (EC 1.1.1.41)	1	6	3	11	2	2	3	4	8	5	6	6	1	4	4	11	0
Carbohydrates	Central carbohydrate metabolism	Glyoxylate_bypass	Isocitrate dehydrogenase phosphatase (EC 2.7.11.5)/kinase (EC 3.1.3.-)	0	1	0	1	0	1	0	0	0	0	0	0	0	0	0	0	0
Carbohydrates	Central carbohydrate metabolism	Glyoxylate_bypass	Isocitrate lyase (EC 4.1.3.1)	3	3	0	1	0	0	0	0	0	0	0	0	0	0	0	0	0
Clustering-based subsystems	Cell Division	Cell_Division_Cluster	Isoleucyl-tRNA synthetase (EC 6.1.1.5)	40	129	54	111	15	32	53	127	140	34	113	77	36	27	42	123	45
Fatty Acids, Lipids, and Isoprenoids	Isoprenoids	Archaeal_lipids	Isopentenyl-diphosphate delta-isomerase (EC 5.3.3.2)	6	7	0	7	0	0	8	9	15	5	8	7	1	1	7	16	0
Fatty Acids, Lipids, and Isoprenoids	Isoprenoids	Archaeal_lipids	Isopentenyl-diphosphate delta-isomerase, FMN-dependent (EC 5.3.3.2)	0	0	0	5	0	0	0	0	0	0	0	0	1	0	0	0	0
Potassium metabolism	NULL	Potassium_homeostasis	KdpE	0	0	2	1	0	4	0	1	0	2	4	2	3	0	0	7	0
Amino Acids and Derivatives	Branched-chain amino acids	Ketoisovalerate_oxidoreductase	Ketoisovalerate oxidoreductase subunit VorB (EC 1.2.7.7)	0	3	0	1	0	0	0	0	2	0	0	0	0	0	0	0	0
Cofactors, Vitamins, Prosthetic Groups, Pigments	Coenzyme A	Coenzyme_A_Biosynthesis	Ketol-acid reductoisomerase (EC 1.1.1.86)	12	33	23	27	8	21	15	36	52	15	46	30	13	14	21	44	12
Potassium metabolism	NULL	Potassium_homeostasis	Kup system potassium uptake protein	1	5	5	13	2	6	1	16	20	14	5	9	1	0	4	14	0
Cell Wall and Capsule	NULL	Peptidoglycan_Crosslinking_of_Peptide_Stems	L,D-transpeptidase ErfK	1	2	0	1	0	0	0	0	0	0	0	0	0	0	0	0	0
Cell Wall and Capsule	NULL	Peptidoglycan_Crosslinking_of_Peptide_Stems	L,D-transpeptidase YbiS	1	1	0	2	0	1	0	0	1	0	0	0	0	1	0	1	1
Cell Wall and Capsule	NULL	Peptidoglycan_Crosslinking_of_Peptide_Stems	L,D-transpeptidase YcbB	0	3	0	5	0	0	0	0	0	0	0	0	0	0	0	0	0
Cell Wall and Capsule	NULL	Peptidoglycan_Crosslinking_of_Peptide_Stems	L,D-transpeptidase YnhG	0	2	0	1	0	0	0	0	0	0	0	0	0	0	0	0	0
Amino Acids and Derivatives	Lysine, threonine, methionine, and cysteine	Lysine_Biosynthesis_DAP_Pathway	L,L-diaminopimelate aminotransferase (EC 2.6.1.83)	11	43	16	36	7	9	14	43	36	15	42	26	16	13	19	59	15
Cofactors, Vitamins, Prosthetic Groups, Pigments	NAD and NADP	NAD_and_NADP_cofactor_biosynthesis_global	L-Aspartate dehydrogenase (EC 1.4.1.21)	0	1	1	1	0	0	1	2	2	0	0	1	0	0	0	1	0
Sulfur Metabolism	Organic sulfur assimilation	L-Cystine_Uptake_and_Metabolism	L-Cystine ABC transporter, ATP-binding protein TcyN	0	0	0	2	0	0	0	0	1	0	0	0	0	0	0	0	0
Amino Acids and Derivatives	Proline and 4-hydroxyproline	Proline,_4-hydroxyproline_uptake_and_utilization	L-Proline/Glycine betaine transporter ProP	0	0	1	2	0	0	0	0	1	0	0	0	1	0	1	1	0
Miscellaneous	NULL	Muconate_lactonizing_enzyme_family	L-alanine-DL-glutamate epimerase	0	2	0	5	0	5	0	3	4	1	2	1	1	1	3	2	0
Carbohydrates	Central carbohydrate metabolism	Pyruvate_Alanine_Serine_Interconversions	L-alanine:glyoxylate aminotransferase (EC 2.6.1.44)	0	0	0	2	0	0	0	0	0	0	2	0	0	0	0	2	0
Carbohydrates	Monosaccharides	L-Arabinose_utilization	L-arabinose isomerase (EC 5.3.1.4)	11	17	13	22	5	8	13	20	30	12	21	7	5	6	15	22	7
Carbohydrates	Monosaccharides	L-Arabinose_utilization	L-arabinose transport ATP-binding protein AraG (TC 3.A.1.2.2)	0	4	0	3	2	2	2	2	3	1	7	2	0	2	1	3	0
Miscellaneous	Plant-Prokaryote DOE project	COG3533	L-arabinose transport system permease protein (TC 3.A.1.2.2)	1	2	0	5	1	0	1	2	0	0	1	1	1	0	1	1	1
Carbohydrates	Monosaccharides	L-Arabinose_utilization	L-arabinose-binding periplasmic protein precursor AraF (TC 3.A.1.2.2)	0	2	0	5	1	0	0	3	3	2	3	0	0	0	0	4	0
Amino Acids and Derivatives	Glutamine, glutamate, aspartate, asparagine; ammonia assimilation	Glutamine,_Glutamate,_Aspartate_and_Asparagine_Biosynthesis	L-asparaginase (EC 3.5.1.1)	6	22	10	13	4	7	8	21	18	5	11	7	5	6	3	18	3
Amino Acids and Derivatives	Glutamine, glutamate, aspartate, asparagine; ammonia assimilation	Glutamine,_Glutamate,_Aspartate_and_Asparagine_Biosynthesis	L-asparaginase I, cytoplasmic (EC 3.5.1.1)	3	25	2	12	0	2	4	18	29	2	8	7	0	2	5	18	9
Cofactors, Vitamins, Prosthetic Groups, Pigments	NAD and NADP	NAD_regulation	L-aspartate oxidase (EC 1.4.3.16)	11	30	5	24	5	9	8	29	27	5	22	17	5	8	10	31	5
Amino Acids and Derivatives	Lysine, threonine, methionine, and cysteine	Lysine_fermentation	L-beta-lysine 5,6-aminomutase alpha subunit (EC 5.4.3.3)	3	7	0	4	2	0	1	5	13	0	2	5	0	0	0	5	4
Amino Acids and Derivatives	Lysine, threonine, methionine, and cysteine	Lysine_degradation	L-beta-lysine 5,6-aminomutase beta subunit (EC 5.4.3.3)	2	7	0	0	0	0	0	5	3	0	0	1	0	0	0	2	2
Fatty Acids, Lipids, and Isoprenoids	Fatty acids	Carnitine_Metabolism_in_Microorganisms	L-carnitine/gamma-butyrobetaine antiporter	0	2	0	1	0	1	0	0	0	0	0	0	0	0	0	0	0
Sulfur Metabolism	Organic sulfur assimilation	L-Cystine_Uptake_and_Metabolism	L-cystine uptake protein TcyP	0	2	0	1	0	0	0	0	0	0	1	0	0	2	0	0	0
Carbohydrates	Monosaccharides	L-fucose_utilization	L-fucose isomerase (EC 5.3.1.25)	10	21	9	21	5	7	13	25	32	11	24	19	11	9	8	34	12
Carbohydrates	Monosaccharides	L-fucose_utilization	L-fucose mutarotase	2	3	2	9	1	0	0	7	5	1	1	4	2	4	2	2	1
Carbohydrates	Monosaccharides	L-fucose_utilization	L-fucose operon activator	0	1	0	3	0	0	0	0	0	0	0	0	0	0	0	0	0
Carbohydrates	Monosaccharides	L-fucose_utilization	L-fuculokinase (EC 2.7.1.51)	3	4	2	4	0	0	2	7	1	3	1	2	1	4	1	5	4
Carbohydrates	Monosaccharides	L-fucose_utilization	L-fuculose phosphate aldolase (EC 4.1.2.17)	0	6	3	7	2	1	4	8	4	2	1	5	1	1	2	2	1
Carbohydrates	Monosaccharides	D-gluconate_and_ketogluconates_metabolism	L-idonate, D-gluconate, 5-keto-D-gluconate transporter	0	0	0	1	0	0	0	0	1	0	0	0	1	0	0	0	0
Carbohydrates	Fermentation	Fermentations:_Mixed_acid	L-lactate dehydrogenase (EC 1.1.1.27)	1	6	4	28	1	4	6	17	20	8	16	8	6	3	4	14	1
Carbohydrates	Monosaccharides	L-rhamnose_utilization	L-lactate dehydrogenase (EC 1.1.2.3)	1	2	2	7	1	3	0	6	1	2	4	0	1	1	2	7	1
Respiration	Electron donating reactions	Respiratory_dehydrogenases_1	L-lactate dehydrogenase (FMN-dependent) and related alpha-hydroxy acid dehydrogenase	0	0	0	0	0	0	0	0	0	0	1	0	0	0	0	1	0
Carbohydrates	Organic acids	Lactate_utilization	L-lactate permease	4	4	9	18	0	3	1	19	7	4	13	11	3	3	3	18	3
Amino Acids and Derivatives	Lysine, threonine, methionine, and cysteine	Lysine_degradation	L-lysine permease	0	0	0	1	0	0	0	0	0	0	0	0	0	0	0	0	0
Stress Response	Osmotic stress	Choline_and_Betaine_Uptake_and_Betaine_Biosynthesis	L-proline glycine betaine ABC transport system permease protein ProV (TC 3.A.1.12.1)	1	1	2	3	0	0	0	1	1	0	5	3	0	1	0	1	0
Stress Response	Osmotic stress	Choline_and_Betaine_Uptake_and_Betaine_Biosynthesis	L-proline glycine betaine ABC transport system permease protein ProW (TC 3.A.1.12.1)	0	0	0	1	0	0	0	0	0	0	0	0	0	0	0	0	0
Stress Response	Osmotic stress	Choline_and_Betaine_Uptake_and_Betaine_Biosynthesis	L-proline glycine betaine binding ABC transporter protein ProX (TC 3.A.1.12.1)	1	3	3	4	0	0	0	2	1	0	2	0	0	2	1	0	0
Carbohydrates	Monosaccharides	L-rhamnose_utilization	L-rhamnose isomerase (EC 5.3.1.14)	17	31	17	29	9	17	7	36	41	8	27	17	11	11	19	28	0
Carbohydrates	Monosaccharides	L-rhamnose_utilization	L-rhamnose mutarotase	0	1	1	0	0	0	0	0	0	0	1	0	0	0	2	1	0
Carbohydrates	Monosaccharides	L-rhamnose_utilization	L-rhamnose operon regulatory protein RhaS	0	2	0	1	0	0	0	0	0	0	0	0	0	0	0	0	0
Carbohydrates	Monosaccharides	L-rhamnose_utilization	L-rhamnose operon transcriptional activator RhaR	0	0	0	1	0	1	0	0	0	0	0	0	0	0	0	0	0
Carbohydrates	Monosaccharides	L-rhamnose_utilization	L-rhamnose-proton symporter	1	4	0	2	0	0	2	1	5	0	0	1	1	0	0	5	1
Carbohydrates	Monosaccharides	L-ascorbate_utilization_(and_related_gene_clusters)	L-ribulose-5-phosphate 3-epimerase UlaE (EC 5.1.3.22) (L-ascorbate utilization protein E)	1	1	0	1	0	0	0	0	0	0	0	0	0	0	0	0	0
Miscellaneous	Plant-Prokaryote DOE project	COG3533	L-ribulose-5-phosphate 4-epimerase (EC 5.1.3.4)	1	14	9	25	5	7	11	28	20	4	8	4	5	5	8	18	2
Carbohydrates	Monosaccharides	L-ascorbate_utilization_(and_related_gene_clusters)	L-ribulose-5-phosphate 4-epimerase UlaF (EC 5.1.3.4) (L-ascorbate utilization protein F)	0	0	0	0	0	0	0	0	0	0	1	0	0	0	0	0	0
Carbohydrates	Central carbohydrate metabolism	Pyruvate_Alanine_Serine_Interconversions	L-serine dehydratase (EC 4.3.1.17)	10	48	12	27	6	5	13	17	37	8	39	14	5	4	15	31	8
Amino Acids and Derivatives	Alanine, serine, and glycine	Glycine_and_Serine_Utilization	L-serine dehydratase 1 (EC 4.3.1.17)	0	1	0	1	0	0	0	0	0	0	0	0	0	0	0	0	0
Amino Acids and Derivatives	Alanine, serine, and glycine	Glycine_and_Serine_Utilization	L-serine dehydratase, alpha subunit (EC 4.3.1.17)	0	1	5	11	0	2	4	7	6	4	11	5	2	4	7	15	0
Amino Acids and Derivatives	Alanine, serine, and glycine	Glycine_and_Serine_Utilization	L-serine dehydratase, beta subunit (EC 4.3.1.17)	0	0	1	3	1	1	2	3	0	2	3	2	0	2	2	1	0
Protein Metabolism	Selenoproteins	Selenocysteine_metabolism	L-seryl-tRNA(Sec) selenium transferase (EC 2.9.1.1)	2	3	7	4	0	1	1	2	3	1	9	1	2	1	0	1	0
Cofactors, Vitamins, Prosthetic Groups, Pigments	Coenzyme M	coenzyme_M_biosynthesis	L-sulfolactate dehydrogenase (EC 1.1.1.272)	0	0	0	1	0	0	0	0	1	0	0	0	0	0	0	1	0
Amino Acids and Derivatives	Lysine, threonine, methionine, and cysteine	Threonine_degradation	L-threonine 3-dehydrogenase (EC 1.1.1.103)	9	19	10	20	3	4	3	19	20	1	12	10	1	7	6	16	9
Amino Acids and Derivatives	Lysine, threonine, methionine, and cysteine	Threonine_anaerobic_catabolism_gene_cluster	L-threonine transporter, anaerobically inducible	1	1	0	2	0	0	0	0	0	0	0	0	0	0	0	0	0
Carbohydrates	Monosaccharides	L-ascorbate_utilization_(and_related_gene_clusters)	L-xylulose 5-phosphate 3-epimerase (EC 5.1.3.-)	0	0	1	7	1	0	0	3	7	0	7	0	1	0	0	3	0
Carbohydrates	Monosaccharides	L-ascorbate_utilization_(and_related_gene_clusters)	L-xylulose 5-phosphate 3-epimerase (EC 5.1.3.-) homolog	0	0	0	1	0	0	0	0	0	0	0	0	0	0	0	0	0
Carbohydrates	Monosaccharides	L-ascorbate_utilization_(and_related_gene_clusters)	L-xylulose/3-keto-L-gulonate kinase (EC 2.7.1.-)	2	1	0	1	0	0	0	0	0	0	0	0	0	0	0	0	0
Miscellaneous	Plant-Prokaryote DOE project	PROSC	LL-diaminopimelate aminotransferase, predicted alternative	0	1	0	3	0	0	0	0	0	0	0	1	0	0	0	0	0
RNA Metabolism	RNA processing and modification	rRNA_modification_Bacteria	LSU m3Psi1915 methyltransferase RlmH	4	7	4	7	0	2	2	10	10	1	10	6	5	5	3	14	5
Clustering-based subsystems	Translation	CBSS-326442.4.peg.1852	LSU m5C1962 methyltransferase RlmI	11	41	14	32	4	9	18	33	48	4	33	17	5	10	18	46	9
Protein Metabolism	Protein biosynthesis	rRNAs	LSU rRNA	8	21	15	33	5	7	5	24	28	9	18	15	5	7	14	21	5
RNA Metabolism	RNA processing and modification	RNA_methylation	LSU rRNA 2'-O-methyl-C2498 methyltransferase RlmM	0	3	0	1	0	0	0	0	0	0	1	0	0	0	0	0	0
Clustering-based subsystems	NULL	LSU_ribosomal_proteins_cluster	LSU ribosomal protein L10p (P0)	2	15	5	20	1	5	7	19	25	6	12	8	6	7	2	19	4
Clustering-based subsystems	NULL	LSU_ribosomal_proteins_cluster	LSU ribosomal protein L11p (L12e)	4	19	5	27	3	9	9	16	23	8	17	18	12	5	10	19	8
Protein Metabolism	Protein biosynthesis	Ribosome_LSU_bacterial	LSU ribosomal protein L13p (L13Ae)	8	21	15	25	5	11	10	18	35	6	25	19	11	7	10	23	9
Protein Metabolism	Protein biosynthesis	Ribosome_LSU_bacterial	LSU ribosomal protein L14p (L23e)	5	32	16	31	1	7	12	25	28	9	38	25	13	12	24	38	10
Protein Metabolism	Protein biosynthesis	Ribosome_LSU_bacterial	LSU ribosomal protein L15p (L27Ae)	3	9	8	28	2	7	4	13	15	8	9	5	5	6	13	18	10
Protein Metabolism	Protein biosynthesis	Ribosome_LSU_bacterial	LSU ribosomal protein L16p (L10e)	7	30	7	26	2	12	11	25	34	5	30	14	12	4	5	19	8
Protein Metabolism	Protein biosynthesis	Ribosome_LSU_bacterial	LSU ribosomal protein L17p	8	19	12	17	7	6	14	23	17	7	17	9	8	5	10	28	6
Protein Metabolism	Protein biosynthesis	Ribosome_LSU_bacterial	LSU ribosomal protein L18p (L5e)	4	23	12	22	4	10	5	6	10	7	12	9	8	5	9	13	7
Protein Metabolism	Protein biosynthesis	Ribosome_LSU_bacterial	LSU ribosomal protein L19p	5	2	10	18	0	5	6	12	16	3	15	10	8	6	10	16	2
Clustering-based subsystems	NULL	LSU_ribosomal_proteins_cluster	LSU ribosomal protein L1p (L10Ae)	16	66	21	63	9	15	14	38	64	14	46	32	19	16	17	50	17
Protein Metabolism	Protein biosynthesis	Ribosome_LSU_bacterial	LSU ribosomal protein L20p	1	20	7	20	4	5	4	16	13	6	18	7	5	7	8	16	4
Clustering-based subsystems	NULL	CBSS-176279.3.peg.868	LSU ribosomal protein L21p	7	8	3	10	1	4	0	9	14	4	4	13	1	4	2	10	1
Protein Metabolism	Protein biosynthesis	Ribosome_LSU_bacterial	LSU ribosomal protein L22p (L17e)	3	16	8	17	2	4	4	9	16	16	20	6	5	6	22	16	4
Protein Metabolism	Protein biosynthesis	Ribosome_LSU_bacterial	LSU ribosomal protein L24p (L26e)	2	11	4	3	4	2	3	5	5	3	8	4	1	8	0	6	1
Protein Metabolism	Protein biosynthesis	Ribosome_LSU_bacterial	LSU ribosomal protein L25p	3	19	8	6	2	6	6	17	12	5	14	8	3	3	13	17	2
Protein Metabolism	Protein biosynthesis	Ribosome_LSU_bacterial	LSU ribosomal protein L2p (L8e)	19	55	24	54	11	23	27	45	65	25	51	35	20	9	16	45	14
Miscellaneous	Plant-Prokaryote DOE project	COG0523	LSU ribosomal protein L31p	0	0	1	0	0	0	0	0	0	1	1	1	0	0	1	2	0
Protein Metabolism	Protein biosynthesis	Ribosome_LSU_bacterial	LSU ribosomal protein L3p (L3e)	6	35	14	32	3	11	8	22	27	8	32	15	6	5	15	30	6
Protein Metabolism	Protein biosynthesis	Ribosome_LSU_bacterial	LSU ribosomal protein L4p (L1e)	15	26	9	27	4	13	14	25	35	10	28	12	7	13	7	24	14
Protein Metabolism	Protein biosynthesis	Ribosome_LSU_bacterial	LSU ribosomal protein L5p (L11e)	11	34	16	56	8	16	14	34	54	11	48	29	11	18	15	53	14
Protein Metabolism	Protein biosynthesis	Ribosome_LSU_bacterial	LSU ribosomal protein L6p (L9e)	7	37	12	41	5	9	10	43	29	9	34	19	14	10	16	43	17
Protein Metabolism	Protein biosynthesis	Ribosome_LSU_bacterial	LSU ribosomal protein L7/L12 (P1/P2)	4	13	11	15	2	3	4	20	13	5	24	6	8	8	7	22	7
Protein Metabolism	Protein biosynthesis	Ribosome_LSU_bacterial	LSU ribosomal protein L9p	5	16	13	23	3	6	3	14	23	6	21	12	6	4	11	27	1
Virulence, Disease and Defense	Bacteriocins, ribosomally synthesized antibacterial peptides	Bacteriocin-like_peptides_Blp	Lactacin F ABC transporter permease component	0	0	1	1	0	0	1	0	0	0	0	0	0	0	0	0	0
Carbohydrates	Monosaccharides	L-rhamnose_utilization	Lactaldehyde reductase (EC 1.1.1.77)	8	23	11	26	10	13	12	33	25	15	23	18	5	11	15	32	4
Clustering-based subsystems	NULL	Allophanate_hydrolase_2_and_Biotin_carboxylase_cluster	Lactam utilization protein LamB	0	4	2	6	0	0	1	3	4	4	4	1	1	3	4	2	0
Carbohydrates	Central carbohydrate metabolism	Pyruvate_metabolism_II:_acetyl-CoA,_acetogenesis_from_pyruvate	Lactate 2-monooxygenase (EC 1.13.12.4)	0	0	0	1	0	0	0	0	1	0	1	1	0	0	0	1	0
Carbohydrates	NULL	Lacto-N-Biose_I_and_Galacto-N-Biose_Metabolic_Pathway	Lacto-N-biose phosphorylase (EC 2.4.1.211)	1	5	3	20	3	4	5	7	18	1	7	6	2	3	6	18	4
Phages, Prophages, Transposable elements, Plasmids	Phages, Prophages	Listeria_phi-A118-like_prophages	Lactobacillus delbrueckii phage mv4 main capsid protein Gp34 homolog lin2390	0	0	0	0	0	0	0	1	0	0	1	0	0	0	0	0	0
Carbohydrates	Di- and oligosaccharides	Lactose_and_Galactose_Uptake_and_Utilization	Lactose and galactose permease, GPH translocator family	0	1	2	2	0	1	0	0	2	0	2	1	0	2	1	3	0
Carbohydrates	Di- and oligosaccharides	Lactose_and_Galactose_Uptake_and_Utilization	Lactose permease	0	1	0	4	0	0	0	0	0	0	0	0	0	0	0	0	0
Carbohydrates	Di- and oligosaccharides	Lactose_and_Galactose_Uptake_and_Utilization	Lactose phosphotransferase system repressor	0	0	0	0	0	0	1	0	0	0	0	0	0	0	0	0	0
Stress Response	Oxidative stress	Glutathione:_Non-redox_reactions	Lactoylglutathione lyase (EC 4.4.1.5)	1	5	4	5	0	2	1	3	10	1	6	2	1	0	1	0	1
Potassium metabolism	NULL	Potassium_homeostasis	Large-conductance mechanosensitive channel	1	1	1	3	0	1	0	3	7	0	2	2	3	1	4	3	3
Miscellaneous	Plant-Prokaryote DOE project	At4g10620_At3g57180_At3g47450	Late competence protein ComEB	0	0	0	2	0	3	1	3	2	2	2	3	1	0	1	3	1
DNA Metabolism	DNA uptake, competence	Late_competence	Late competence protein ComEC, DNA transport	0	0	0	1	0	0	0	1	2	0	1	2	0	0	0	2	0
DNA Metabolism	DNA uptake, competence	Gram_Positive_Competence	Late competence protein ComGA, access of DNA to ComEA	0	1	0	0	0	0	1	0	1	0	1	3	0	0	0	5	0
DNA Metabolism	DNA uptake, competence	Gram_Positive_Competence	Late competence protein ComGB, access of DNA to ComEA	0	0	0	2	0	0	0	2	2	2	2	0	0	0	0	2	0
Cell Wall and Capsule	Capsular and extracellular polysacchrides	Legionaminic_Acid_Biosynthesis	Legionaminic acid biosynthesis protein PtmA	0	0	0	0	0	0	0	0	0	0	1	0	0	0	0	0	0
Cell Wall and Capsule	Capsular and extracellular polysacchrides	Legionaminic_Acid_Biosynthesis	Legionaminic acid biosynthesis protein PtmG	0	0	3	7	0	0	0	6	7	0	5	0	1	1	3	6	0
Cell Wall and Capsule	Capsular and extracellular polysacchrides	Legionaminic_Acid_Biosynthesis	Legionaminic acid cytidylyltransferase (EC 2.7.7.43)	0	0	0	0	0	0	0	0	0	1	1	0	0	1	0	0	0
Cell Wall and Capsule	Capsular and extracellular polysacchrides	Legionaminic_Acid_Biosynthesis	Legionaminic acid synthase (EC 2.5.1.56)	1	7	1	3	0	0	2	6	3	0	2	1	1	1	2	2	2
Amino Acids and Derivatives	Branched-chain amino acids	Branched_chain_amino_acid_degradation_regulons	Leucine dehydrogenase (EC 1.4.1.9)	0	0	0	0	0	0	0	0	0	0	0	2	0	2	0	0	0
Amino Acids and Derivatives	Glutamine, glutamate, aspartate, asparagine; ammonia assimilation	Glutamine,_Glutamate,_Aspartate_and_Asparagine_Biosynthesis	Leucine-responsive regulatory protein, regulator for leucine (or lrp) regulon and high-affinity branched-chain amino acid transport system	0	1	0	0	0	0	0	0	0	0	0	0	0	0	0	0	0
Protein Metabolism	Protein biosynthesis	tRNA_aminoacylation,_Leu	Leucyl-tRNA synthetase (EC 6.1.1.4)	38	131	37	100	18	44	47	112	126	29	93	69	41	35	46	112	32
Protein Metabolism	Protein degradation	Protein_degradation	Leucyl/phenylalanyl-tRNA--protein transferase (EC 2.3.2.6)	0	0	0	0	1	1	1	0	0	1	2	0	0	0	0	1	0
Cell Wall and Capsule	Gram-Negative cell wall components	KDO2-Lipid_A_biosynthesis	Lipid A biosynthesis (KDO) 2-(lauroyl)-lipid IVA acyltransferase (EC 2.3.1.-)	0	2	0	0	0	0	0	0	0	0	0	0	0	0	0	0	0
Cell Wall and Capsule	Gram-Negative cell wall components	KDO2-Lipid_A_biosynthesis	Lipid A biosynthesis lauroyl acyltransferase (EC 2.3.1.-)	1	4	0	3	0	1	1	2	1	4	3	8	4	1	1	3	1
Miscellaneous	NULL	ZZ_gjo_need_homes	Lipid A export ATP-binding/permease protein MsbA	0	3	0	4	0	3	0	2	4	2	3	2	3	0	1	4	0
Cell Wall and Capsule	Gram-Negative cell wall components	Lipopolysaccharide-related_cluster_in_Alphaproteobacteria	Lipid A export ATP-binding/permease protein MsbA (EC 3.6.3.25)	0	6	3	6	2	1	3	0	1	1	2	4	2	0	1	3	2
Clustering-based subsystems	NULL	CBSS-296591.1.peg.2330	Lipid carrier : UDP-N-acetylgalactosaminyltransferase (EC 2.4.1.-)	1	0	3	7	1	5	0	9	6	2	11	2	3	2	1	5	1
Cell Wall and Capsule	Gram-Negative cell wall components	KDO2-Lipid_A_biosynthesis	Lipid-A-disaccharide synthase (EC 2.4.1.182)	6	15	7	9	3	1	4	18	14	3	12	12	4	7	8	16	8
Cofactors, Vitamins, Prosthetic Groups, Pigments	Lipoic acid	Lipoic_acid_metabolism	Lipoate synthase	6	22	8	20	5	3	5	13	21	3	19	11	11	7	2	25	7
Miscellaneous	Plant-Prokaryote DOE project	At1g69340_At2g40600	Lipoate-protein ligase A	4	3	2	10	1	0	0	5	6	0	3	2	1	1	0	10	0
Cell Wall and Capsule	Gram-Negative cell wall components	LOS_core_oligosaccharide_biosynthesis	Lipopolysaccharide 1,2-N-acetylglucosaminetransferase (EC 2.4.1.56)	0	0	0	2	0	0	0	0	0	0	0	0	0	0	0	0	0
Cell Wall and Capsule	Gram-Negative cell wall components	KDO2-Lipid_A_biosynthesis	Lipopolysaccharide ABC transporter, ATP-binding protein LptB	5	8	0	2	2	3	2	2	5	1	4	3	2	4	0	4	2
Cell Wall and Capsule	Gram-Negative cell wall components	Vibrio_Core_Oligosaccharide_Biosynthesis	Lipopolysaccharide biosynthesis glycosyltransferase	0	0	0	0	0	1	0	0	0	0	0	0	0	0	0	1	0
Cell Wall and Capsule	Capsular and extracellular polysacchrides	Colanic_acid_biosynthesis	Lipopolysaccharide biosynthesis protein WzxC	5	24	10	3	4	2	11	23	20	7	17	10	6	5	10	28	10
Cell Wall and Capsule	Capsular and extracellular polysacchrides	Phosphorylcholine_incorporation_in_LPS	Lipopolysaccharide cholinephosphotransferase LicD1 (EC 2.7.8.-)	0	0	0	0	0	0	0	0	0	0	0	0	0	0	0	2	0
Cell Wall and Capsule	Gram-Negative cell wall components	LOS_core_oligosaccharide_biosynthesis	Lipopolysaccharide core biosynthesis protein WaaP (EC 2.7.-.-), heptosyl-I-kinase	1	1	2	2	0	1	0	0	0	0	1	2	0	1	0	0	0
Cell Wall and Capsule	Gram-Negative cell wall components	LOS_core_oligosaccharide_biosynthesis	Lipopolysaccharide heptosyltransferase I (EC 2.4.1.-)	0	2	0	1	0	2	0	0	0	0	0	0	0	0	0	0	0
Cell Wall and Capsule	Gram-Negative cell wall components	LOS_core_oligosaccharide_biosynthesis	Lipopolysaccharide heptosyltransferase III (EC 2.4.1.-)	1	0	0	0	0	1	0	0	0	0	0	0	0	0	0	0	0
Clustering-based subsystems	NULL	CBSS-211586.1.peg.3133	Lipoprotein NlpD	0	11	4	8	1	4	4	10	8	3	10	9	3	2	3	2	2
Cell Wall and Capsule	Gram-Negative cell wall components	Lipopolysaccharide_assembly	Lipoprotein releasing system ATP-binding protein LolD	3	9	0	4	3	2	3	4	4	4	4	6	5	2	2	2	2
Cell Wall and Capsule	Gram-Negative cell wall components	Lipopolysaccharide_assembly	Lipoprotein releasing system transmembrane protein LolC	3	10	9	11	1	1	5	2	22	5	13	14	3	2	6	8	3
Cell Wall and Capsule	Gram-Negative cell wall components	Lipopolysaccharide_assembly	Lipoprotein releasing system transmembrane protein LolE	0	1	1	4	2	2	0	1	2	0	0	0	0	0	0	2	0
Protein Metabolism	Protein processing and modification	Signal_peptidase	Lipoprotein signal peptidase (EC 3.4.23.36)	0	8	0	1	0	2	0	7	17	0	5	10	1	0	2	10	1
Cell Wall and Capsule	Gram-Positive cell wall components	Polyglycerolphosphate_lipoteichoic_acid_biosynthesis	Lipoteichoic acid synthase LtaS Type IIa	0	0	0	7	0	0	0	1	4	1	0	1	1	0	0	3	0
Cell Wall and Capsule	Gram-Positive cell wall components	Polyglycerolphosphate_lipoteichoic_acid_biosynthesis	Lipoteichoic acid synthase LtaS Type IIb	0	0	0	6	0	0	0	4	4	1	2	1	0	0	0	2	0
Cell Wall and Capsule	Gram-Positive cell wall components	Polyglycerolphosphate_lipoteichoic_acid_biosynthesis	Lipoteichoic acid synthase LtaS Type IIc	0	0	0	0	0	0	0	0	0	0	1	0	0	0	0	0	0
Protein Metabolism	Protein degradation	Proteasome_bacterial	Lon-like protease with PDZ domain	0	0	0	1	0	0	0	0	1	0	2	0	0	0	0	1	0
Fatty Acids, Lipids, and Isoprenoids	Fatty acids	Fatty_acid_degradation_regulons	Long-chain fatty acid transport protein	0	2	0	1	0	0	0	0	0	0	0	0	0	0	0	0	0
Metabolism of Aromatic Compounds	Peripheral pathways for catabolism of aromatic compounds	n-Phenylalkanoic_acid_degradation	Long-chain-fatty-acid--CoA ligase (EC 6.2.1.3)	39	153	57	91	20	32	54	107	135	31	113	70	17	37	47	118	40
Clustering-based subsystems	NULL	LMPTP_YwlE_cluster	Low molecular weight protein tyrosine phosphatase (EC 3.1.3.48)	0	12	6	5	3	4	4	18	13	4	9	7	5	7	1	4	2
Cell Wall and Capsule	Capsular and extracellular polysacchrides	Capsular_Polysaccharides_Biosynthesis_and_Assembly	Low molecular weight protein-tyrosine-phosphatase Wzb (EC 3.1.3.48)	0	0	2	2	0	0	0	0	0	0	0	0	0	0	0	2	0
Carbohydrates	Monosaccharides	D-gluconate_and_ketogluconates_metabolism	Low-affinity gluconate/H+ symporter GntU	3	5	1	5	3	6	2	2	3	2	7	4	0	1	0	3	0
Phosphorus Metabolism	NULL	Phosphate_metabolism	Low-affinity inorganic phosphate transporter	1	2	0	4	0	0	0	0	0	0	0	0	0	0	0	0	0
Amino Acids and Derivatives	Lysine, threonine, methionine, and cysteine	Threonine_degradation	Low-specificity L-threonine aldolase (EC 4.1.2.5)	6	28	17	19	6	5	12	24	19	9	25	16	8	13	9	32	7
Clustering-based subsystems	NULL	CBSS-160492.1.peg.550	LppC putative lipoprotein	1	1	0	2	0	0	0	0	0	0	0	0	0	0	0	0	0
Clustering-based subsystems	NULL	Lipopolysaccharide_assembly_cluster	LptA, protein essential for LPS transport across the periplasm	0	0	0	2	0	0	0	0	0	0	0	0	0	0	0	0	0
Regulation and Cell signaling	Programmed Cell Death and Toxin-antitoxin Systems	Murein_hydrolase_regulation_and_cell_death	LrgA-associated membrane protein LrgB	4	20	12	16	5	3	9	20	27	6	17	13	4	8	9	28	6
Regulation and Cell signaling	Quorum sensing and biofilm formation	Autoinducer_2_(AI-2)_transport_and_processing_(lsrACDBFGE_operon)	LsrR, transcriptional repressor of lsr operon	0	0	0	1	0	0	0	0	0	0	0	0	0	0	0	0	0
Regulation and Cell signaling	NULL	DNA-binding_regulatory_proteins,_strays	LysR family transcriptional regulator YcjZ	0	2	0	0	0	0	0	0	0	0	0	0	0	0	0	0	0
Regulation and Cell signaling	NULL	DNA-binding_regulatory_proteins,_strays	LysR family transcriptional regulator YdcI	0	1	0	1	0	0	0	0	0	0	0	0	0	0	0	0	0
Clustering-based subsystems	Lysine, threonine, methionine, and cysteine	YeiH	LysR family transcriptional regulator YeiE	4	11	3	11	0	1	6	0	8	0	7	2	0	0	3	7	0
Regulation and Cell signaling	NULL	DNA-binding_regulatory_proteins,_strays	LysR family transcriptional regulator YfeR	0	1	0	0	0	0	0	0	0	0	0	0	0	0	0	0	0
Regulation and Cell signaling	NULL	DNA-binding_regulatory_proteins,_strays	LysR family transcriptional regulator YfiE	2	1	0	0	0	0	0	0	0	0	0	0	0	0	0	0	0
Cell Wall and Capsule	Gram-Negative cell wall components	Inner_membrane_protein_YhjD_and_conserved_cluster_involved_in_LPS_biosynthesis	LysR family transcriptional regulator YhjC	0	2	0	0	0	1	0	0	0	0	0	0	0	0	0	0	0
Regulation and Cell signaling	NULL	DNA-binding_regulatory_proteins,_strays	LysR family transcriptional regulator YneJ	0	1	0	2	0	0	0	0	0	0	0	0	0	0	0	0	0
Regulation and Cell signaling	NULL	DNA-binding_regulatory_proteins,_strays	LysR family transcriptional regulator YnfL	2	3	0	1	0	0	0	0	0	0	0	0	0	0	0	0	0
Regulation and Cell signaling	NULL	DNA-binding_regulatory_proteins,_strays	LysR family transcriptional regulator lrhA	0	1	0	2	0	0	0	0	0	0	0	0	0	0	0	0	0
Clustering-based subsystems	NULL	Conserved_cluster_in_Enterobacteriaceae_downstream_from_YqjA,_a_DedA_family_protein	LysR-family transcriptional regulator YhaJ	0	1	0	0	0	0	0	0	0	0	0	0	0	0	0	0	0
Amino Acids and Derivatives	Lysine, threonine, methionine, and cysteine	Lysine_degradation	Lysine 2,3-aminomutase (EC 5.4.3.2)	3	5	0	3	1	1	0	5	10	0	1	1	2	0	1	4	4
Amino Acids and Derivatives	Lysine, threonine, methionine, and cysteine	Lysine_degradation	Lysine decarboxylase (EC 4.1.1.18)	0	0	1	2	0	0	1	3	1	1	1	2	1	2	3	2	0
Amino Acids and Derivatives	Lysine, threonine, methionine, and cysteine	Lysine_degradation	Lysine decarboxylase 2, constitutive (EC 4.1.1.18)	0	2	0	3	0	0	0	0	0	0	0	0	0	0	0	0	0
Amino Acids and Derivatives	Lysine, threonine, methionine, and cysteine	Lysine_degradation	Lysine decarboxylase, inducible (EC 4.1.1.18)	1	0	0	1	0	0	0	0	0	0	0	0	0	0	0	0	0
Amino Acids and Derivatives	Arginine; urea cycle, polyamines	Arginine_and_Ornithine_Degradation	Lysine-arginine-ornithine-binding periplasmic protein precursor (TC 3.A.1.3.1)	0	2	0	0	0	0	0	0	0	0	0	0	0	0	0	0	0
Clustering-based subsystems	Lysine, threonine, methionine, and cysteine	YeiH	Lysine-specific permease	1	1	2	9	0	1	1	1	4	0	2	2	1	1	0	3	1
Amino Acids and Derivatives	Lysine, threonine, methionine, and cysteine	Lysine_degradation	Lysine/cadaverine antiporter membrane protein CadB	0	2	0	1	0	0	0	0	0	0	0	0	0	0	0	0	0
Fatty Acids, Lipids, and Isoprenoids	Triacylglycerols	Triacylglycerol_metabolism	Lysophospholipase (EC 3.1.1.5)	0	4	0	0	0	0	0	0	0	0	0	0	0	0	0	0	1
Fatty Acids, Lipids, and Isoprenoids	Triacylglycerols	Triacylglycerol_metabolism	Lysophospholipase L2 (EC 3.1.1.5)	1	2	0	2	0	0	0	1	0	0	0	0	0	0	0	0	0
Protein Metabolism	Protein biosynthesis	tRNA_aminoacylation,_Lys	Lysyl-tRNA synthetase (class I) (EC 6.1.1.6)	0	6	0	1	1	2	2	2	5	4	8	2	2	3	1	5	1
Protein Metabolism	Protein biosynthesis	tRNA_aminoacylation,_Lys	Lysyl-tRNA synthetase (class II) (EC 6.1.1.6)	16	51	33	65	12	24	23	54	67	23	59	30	20	15	25	47	19
Virulence, Disease and Defense	NULL	C_jejuni_colonization_of_chick_caeca	MCP-domain signal transduction protein	0	0	1	0	0	0	0	0	1	0	1	1	1	1	0	1	0
Miscellaneous	NULL	ZZ_gjo_need_homes	MFS superfamily export protein YceL	2	2	0	2	0	0	0	0	0	0	0	0	0	0	0	0	0
Phages, Prophages, Transposable elements, Plasmids	Transposable elements	CBSS-203122.12.peg.188	MG(2+) CHELATASE FAMILY PROTEIN	3	9	5	14	0	7	3	15	11	4	12	3	4	2	3	8	1
Carbohydrates	Di- and oligosaccharides	Fructooligosaccharides(FOS)_and_Raffinose_Utilization	MSM (multiple sugar metabolism) operon regulatory protein	0	0	2	0	0	0	1	1	0	1	2	0	0	1	6	3	0
Virulence, Disease and Defense	Resistance to antibiotics and toxic compounds	Multidrug_Resistance_Efflux_Pumps	Macrolide export ATP-binding/permease protein MacB (EC 3.6.3.-)	1	14	4	11	4	8	3	3	8	2	13	5	8	2	0	5	4
[truncated: 1,921 more rows]
